# Supplementary material for: Ethyl 2-[(2,4-difluoro­phen­yl)hydrazinyl­idene]-3-oxobutano­ate
Source: Acta Crystallogr Sect E Struct Rep Online. 2012 Jan 18;68(Pt 2):o422. doi: 10.1107/S1600536812000803 (PMC3275180; doi:10.1107/S1600536812000803)
Supplement: Supplementary file 1 [file e-68-0o422-sup1.cif]

##############################################################################
#                                                                            #
# This CIF contains the data in a paper accepted for publication in          #
# Acta Crystallographica Section E. It conforms to the requirements of       #
# Notes for Authors for Acta Crystallographica Section E, and has been       #
# peer reviewed under the auspices of the IUCr Commission on Journals.       #
#                                                                            #
# Full details of the Crystallographic Information File format               #
# are given in the paper "The Crystallographic Information File (CIF):       #
# a New Standard Archive File for Crystallography" by S. R. Hall, F. H.      #
# Allen and I. D. Brown [Acta Cryst. (1991), A47, 655-685].                  #
#                                                                            #
# The current version of the core CIF dictionary is obtainable from          #
# ftp://ftp.iucr.org/pub/cif_core.dic.                                       #
#                                                                            #
# Software is freely available for graphical display of the structure(s)     #
# in this CIF. For information consult the CIF software page                 #
# http://www.iucr.org/resources/cif/software.                                #
#                                                                            #
# This file may be used for bona fide research purposes within the           #
# scientific community so long as proper attribution is given to the journal # 
# article from which it was obtained.                                        #
#                                                                            #
##############################################################################
data_global
_audit_creation_method     'form.cif (version 2.0)'
_journal_data_validation_number     ?
_journal_date_recd_electronic     2012-01-04
_journal_date_accepted     2012-01-09
_journal_name_full     'Acta Crystallographica, Section E'
_journal_year     2012
_journal_volume     68
_journal_issue      2
_journal_page_first     o422
_journal_page_last     o422
_journal_paper_category     QO
_journal_paper_doi     10.1107/S1600536812000803
_journal_coeditor_code     HB6590
_publ_contact_author_name     'Prof. Fun, Hoong-Kun'
_publ_contact_author_address
;
      X-ray Crystallography Unit
      School of Physics
      Universiti Sains Malaysia
      11800 USM, Penang
      MALAYSIA
;
_publ_contact_author_email     'hkfun@usm.my'
_publ_contact_author_fax     '604 6579150'
_publ_contact_author_phone     '604 6533652'
_publ_section_title
;
Ethyl 2-[(2,4-difluorophenyl)hydrazinylidene]-3-oxobutanoate
;
loop_
    _publ_author_name
    _publ_author_footnote
    _publ_author_address
    'Hoong-Kun Fun'
;
Visiting Professor, College of Pharmacy
King Saud University
Riyadh, Saudi Arabia. Thomson Reuters ResearcherID: A-3561-2009.
;
;     X-ray Crystallography Unit
      School of Physics
      Universiti Sains Malaysia
      11800 USM, Penang
      Malaysia
;
    'Ching Kheng Quah'
;
      Thomson Reuters ResearcherID: A-5525-2009.
;
;
      X-ray Crystallography Unit
      School of Physics
      Universiti Sains Malaysia
      11800 USM, Penang
      Malaysia
;
    'Shobhitha Shetty' ?
;
     Department of Studies in Chemistry
     Mangalore University
     Mangalagangotri
     Mangalore 574 199
     India
;
    'Balakrishna Kalluraya' ?
;
     Department of Studies in Chemistry
     Mangalore University
     Mangalagangotri
     Mangalore 574 199
     India
;
data_I
_audit_creation_method     SHELXL-97
_chemical_name_systematic
;
Ethyl 2-[(2,4-difluorophenyl)hydrazinylidene]-3-oxobutanoate
;
_chemical_name_common     ?
_chemical_formula_moiety     'C12 H12 F2 N2 O3'
_chemical_formula_sum     'C12 H12 F2 N2 O3'
_chemical_formula_iupac     'C12 H12 F2 N2 O3'
_chemical_formula_weight     270.24
_chemical_melting_point     ?
_symmetry_cell_setting     orthorhombic
_symmetry_space_group_name_H-M     'P c a 21'
_symmetry_space_group_name_Hall     'P 2c -2ac'
loop_
    _symmetry_equiv_pos_as_xyz
    'x, y, z'
    '-x, -y, z+1/2'
    '-x+1/2, y, z+1/2'
    'x+1/2, -y, z'
_cell_length_a     21.814(4)
_cell_length_b     9.0079(15)
_cell_length_c     13.188(2)
_cell_angle_alpha     90.00
_cell_angle_beta     90.00
_cell_angle_gamma     90.00
_cell_volume     2591.4(8)
_cell_formula_units_Z     8
_cell_measurement_reflns_used     3499
_cell_measurement_theta_min     2.26
_cell_measurement_theta_max     29.80
_cell_measurement_temperature     296
_exptl_crystal_description     'block'
_exptl_crystal_colour     'yellow'
_exptl_crystal_size_max     0.377
_exptl_crystal_size_mid     0.324
_exptl_crystal_size_min     0.313
_exptl_crystal_density_diffrn     1.385
_exptl_crystal_density_meas     ?
_exptl_crystal_density_method     'not measured'
_exptl_crystal_F_000     1120
_exptl_absorpt_coefficient_mu     0.119
_exptl_absorpt_correction_type     multi-scan
_exptl_absorpt_process_details     '(<i>SADABS</i>; Bruker, 2009)'
_exptl_absorpt_correction_T_min     0.9565
_exptl_absorpt_correction_T_max     0.9637
_exptl_special_details     ?
_diffrn_ambient_temperature     296
_diffrn_radiation_type     MoK\a
_diffrn_radiation_wavelength     0.71073
_diffrn_radiation_source     'fine-focus sealed tube'
_diffrn_radiation_monochromator     graphite
_diffrn_measurement_device_type     'Bruker SMART APEXII DUO CCD'
_diffrn_measurement_method     '\f and \w scans'
_diffrn_detector_area_resol_mean     ?
_diffrn_reflns_number     14829
_diffrn_reflns_av_R_equivalents     0.0583
_diffrn_reflns_av_sigmaI/netI     0.0562
_diffrn_reflns_theta_min     1.87
_diffrn_reflns_theta_max     29.88
_diffrn_reflns_theta_full     29.88
_diffrn_measured_fraction_theta_max     0.989
_diffrn_measured_fraction_theta_full     0.989
_diffrn_reflns_limit_h_min     -25
_diffrn_reflns_limit_h_max     30
_diffrn_reflns_limit_k_min     -12
_diffrn_reflns_limit_k_max     11
_diffrn_reflns_limit_l_min     -18
_diffrn_reflns_limit_l_max     18
_diffrn_standards_number     0
_diffrn_standards_interval_count     .
_diffrn_standards_interval_time     .
_diffrn_standards_decay_%     ?
_refine_special_details
;
 Refinement of F^2^ against ALL reflections.  The weighted R-factor wR and
 goodness of fit S are based on F^2^, conventional R-factors R are based
 on F, with F set to zero for negative F^2^. The threshold expression of
 F^2^ > 2sigma(F^2^) is used only for calculating R-factors(gt) etc. and is
 not relevant to the choice of reflections for refinement.  R-factors based
 on F^2^ are statistically about twice as large as those based on F, and R-
 factors based on ALL data will be even larger.
;
_reflns_number_total     3855
_reflns_number_gt     1903
_reflns_threshold_expression     I>2\s(I)
_refine_ls_structure_factor_coef     Fsqd
_refine_ls_matrix_type     full
_refine_ls_R_factor_all     0.1416
_refine_ls_R_factor_gt     0.0648
_refine_ls_wR_factor_gt     0.1660
_refine_ls_wR_factor_ref     0.2191
_refine_ls_goodness_of_fit_ref     1.016
_refine_ls_restrained_S_all     1.016
_refine_ls_number_reflns     3855
_refine_ls_number_parameters     356
_refine_ls_number_restraints     1
_refine_ls_hydrogen_treatment     mixed
_refine_ls_weighting_scheme     calc
_refine_ls_weighting_details
         'calc w=1/[\s^2^(Fo^2^)+(0.1013P)^2^+0.7683P] where P=(Fo^2^+2Fc^2^)/3'
_atom_sites_solution_hydrogens     geom
_atom_sites_solution_primary     direct
_atom_sites_solution_secondary     difmap
_refine_ls_shift/su_max     0.001
_refine_ls_shift/su_mean     0.001
_refine_diff_density_max     0.218
_refine_diff_density_min     -0.236
_refine_ls_extinction_method     none
_refine_ls_extinction_coef     ?
_refine_ls_abs_structure_details     'Flack (1983), 3406 Friedel pairs'
loop_
    _atom_type_symbol
    _atom_type_description
    _atom_type_scat_dispersion_real
    _atom_type_scat_dispersion_imag
    _atom_type_scat_source
    'C' 'C' 0.0033 0.0000
                         'International Tables Vol C Tables 4.2.6.8 and 6.1.1.4'
    'H' 'H' 0.0000 0.0000
                         'International Tables Vol C Tables 4.2.6.8 and 6.1.1.4'
    'F' 'F' 0.0171 0.0000
                         'International Tables Vol C Tables 4.2.6.8 and 6.1.1.4'
    'N' 'N' 0.0061 0.0000
                         'International Tables Vol C Tables 4.2.6.8 and 6.1.1.4'
    'O' 'O' 0.0106 0.0000
                         'International Tables Vol C Tables 4.2.6.8 and 6.1.1.4'
_computing_data_collection     'APEX2 (Bruker, 2009)'
_computing_cell_refinement     'SAINT (Bruker, 2009)'
_computing_data_reduction     'SAINT (Bruker, 2009)'
_computing_structure_solution     'SHELXTL (Sheldrick, 2008)'
_computing_structure_refinement     'SHELXTL (Sheldrick, 2008)'
_computing_molecular_graphics     'SHELXTL (Sheldrick, 2008)'
_computing_publication_material
                             'SHELXTL (Sheldrick, 2008) and PLATON (Spek, 2009)'
loop_
    _atom_site_type_symbol
    _atom_site_label
    _atom_site_fract_x
    _atom_site_fract_y
    _atom_site_fract_z
    _atom_site_U_iso_or_equiv
    _atom_site_adp_type
    _atom_site_calc_flag
    _atom_site_refinement_flags
    _atom_site_occupancy
    _atom_site_symmetry_multiplicity
    _atom_site_disorder_assembly
    _atom_site_disorder_group
    F F1A 0.02111(12) -0.0552(3) 0.4291(4) 0.0738(10) Uani d . 1 1 . .
    F F2A -0.01712(16) 0.4553(4) 0.4498(5) 0.1088(16) Uani d . 1 1 . .
    O O1A 0.31436(14) 0.0724(4) 0.4235(4) 0.0659(10) Uani d . 1 1 . .
    O O2A 0.16259(16) -0.2942(4) 0.4261(4) 0.0719(11) Uani d . 1 1 . .
    O O3A 0.34608(17) -0.1594(5) 0.4477(5) 0.0828(14) Uani d . 1 1 . .
    N N1A 0.14227(16) -0.0160(5) 0.4336(4) 0.0500(10) Uani d . 1 1 . .
    N N2A 0.20161(16) 0.0028(5) 0.4353(4) 0.0478(10) Uani d . 1 1 . .
    C C1A 0.1253(2) 0.2526(6) 0.4428(6) 0.0642(16) Uani d . 1 1 . .
    H H1AA 0.1673 0.2701 0.4442 0.077 Uiso calc R 1 1 . .
    C C2A 0.0849(3) 0.3703(6) 0.4469(6) 0.0700(15) Uani d . 1 1 . .
    H H2AA 0.0991 0.4675 0.4510 0.084 Uiso calc R 1 1 . .
    C C3A 0.0232(2) 0.3402(6) 0.4448(6) 0.0712(16) Uani d . 1 1 . .
    C C4A -0.0002(2) 0.2000(6) 0.4385(6) 0.0633(13) Uani d . 1 1 . .
    H H4AA -0.0423 0.1829 0.4365 0.076 Uiso calc R 1 1 . .
    C C5A 0.0411(2) 0.0857(6) 0.4353(5) 0.0512(11) Uani d . 1 1 . .
    C C6A 0.10348(19) 0.1081(6) 0.4367(4) 0.0469(11) Uani d . 1 1 . .
    C C7A 0.2391(2) -0.1124(5) 0.4330(5) 0.0483(11) Uani d . 1 1 . .
    C C8A 0.3050(2) -0.0713(6) 0.4356(5) 0.0529(13) Uani d . 1 1 . .
    C C9A 0.3782(2) 0.1211(7) 0.4260(6) 0.0685(16) Uani d . 1 1 . .
    H H9AA 0.4024 0.0646 0.3779 0.082 Uiso calc R 1 1 . .
    H H9AB 0.3952 0.1066 0.4932 0.082 Uiso calc R 1 1 . .
    C C11A 0.2181(2) -0.2672(6) 0.4285(5) 0.0606(13) Uani d . 1 1 . .
    C C12A 0.2620(3) -0.3935(6) 0.4238(10) 0.104(3) Uani d . 1 1 . .
    H H12A 0.2397 -0.4853 0.4220 0.156 Uiso calc R 1 1 . .
    H H12B 0.2880 -0.3917 0.4825 0.156 Uiso calc R 1 1 . .
    H H12C 0.2866 -0.3849 0.3638 0.156 Uiso calc R 1 1 . .
    C C10A 0.3790(4) 0.2822(9) 0.3988(8) 0.113(4) Uani d . 1 1 . .
    H H10A 0.4204 0.3180 0.3999 0.169 Uiso calc R 1 1 . .
    H H10B 0.3549 0.3369 0.4468 0.169 Uiso calc R 1 1 . .
    H H10C 0.3622 0.2951 0.3321 0.169 Uiso calc R 1 1 . .
    F F1B -0.12910(11) -0.0552(3) 0.1789(3) 0.0686(8) Uani d . 1 1 . .
    F F2B -0.16421(16) 0.4584(4) 0.1702(5) 0.1085(14) Uani d . 1 1 . .
    O O1B 0.16419(13) 0.0704(4) 0.1812(4) 0.0613(10) Uani d . 1 1 . .
    O O2B 0.01257(17) -0.2955(4) 0.1951(5) 0.0810(14) Uani d . 1 1 . .
    O O3B 0.19708(15) -0.1614(4) 0.1938(4) 0.0756(12) Uani d . 1 1 . .
    N N1B -0.00755(16) -0.0181(4) 0.1844(4) 0.0491(9) Uani d . 1 1 . .
    N N2B 0.05230(15) -0.0004(4) 0.1842(4) 0.0479(9) Uani d . 1 1 . .
    C C1B -0.0234(2) 0.2521(6) 0.1778(6) 0.0622(13) Uani d . 1 1 . .
    H H1BA 0.0187 0.2693 0.1788 0.075 Uiso calc R 1 1 . .
    C C2B -0.0629(2) 0.3694(6) 0.1749(7) 0.0731(16) Uani d . 1 1 . .
    H H2BA -0.0482 0.4663 0.1725 0.088 Uiso calc R 1 1 . .
    C C3B -0.1250(2) 0.3412(6) 0.1756(6) 0.0677(15) Uani d . 1 1 . .
    C C4B -0.1493(2) 0.2016(6) 0.1751(5) 0.0605(13) Uani d . 1 1 . .
    H H4BA -0.1914 0.1856 0.1721 0.073 Uiso calc R 1 1 . .
    C C5B -0.1080(2) 0.0857(5) 0.1793(5) 0.0489(11) Uani d . 1 1 . .
    C C6B -0.04523(19) 0.1069(5) 0.1792(5) 0.0445(10) Uani d . 1 1 . .
    C C7B 0.0894(2) -0.1147(5) 0.1874(4) 0.0465(10) Uani d . 1 1 . .
    C C8B 0.1558(2) -0.0748(6) 0.1879(5) 0.0486(11) Uani d . 1 1 . .
    C C9B 0.2268(2) 0.1242(6) 0.1836(7) 0.0652(14) Uani d . 1 1 . .
    H H9BA 0.2501 0.0813 0.1281 0.078 Uiso calc R 1 1 . .
    H H9BB 0.2463 0.0959 0.2469 0.078 Uiso calc R 1 1 . .
    C C11B 0.0684(2) -0.2708(6) 0.1888(5) 0.0584(12) Uani d . 1 1 . .
    C C12B 0.1127(3) -0.3974(6) 0.1820(8) 0.0829(18) Uani d . 1 1 . .
    H H12D 0.0909 -0.4895 0.1883 0.124 Uiso calc R 1 1 . .
    H H12E 0.1422 -0.3895 0.2357 0.124 Uiso calc R 1 1 . .
    H H12F 0.1333 -0.3944 0.1178 0.124 Uiso calc R 1 1 . .
    C C10B 0.2255(3) 0.2861(7) 0.1742(12) 0.121(3) Uani d . 1 1 . .
    H H10D 0.2661 0.3249 0.1833 0.182 Uiso calc R 1 1 . .
    H H10E 0.1988 0.3268 0.2249 0.182 Uiso calc R 1 1 . .
    H H10F 0.2107 0.3128 0.1081 0.182 Uiso calc R 1 1 . .
    H H1NB -0.0208(19) -0.115(5) 0.189(4) 0.045(12) Uiso d . 1 1 . .
    H H1NA 0.127(2) -0.104(6) 0.433(5) 0.056(15) Uiso d . 1 1 . .
loop_
    _atom_site_aniso_label
    _atom_site_aniso_U_11
    _atom_site_aniso_U_22
    _atom_site_aniso_U_33
    _atom_site_aniso_U_12
    _atom_site_aniso_U_13
    _atom_site_aniso_U_23
    F1A 0.0420(15) 0.066(2) 0.114(3) -0.0146(13) -0.003(2) -0.001(2)
    F2A 0.070(2) 0.079(3) 0.177(5) 0.0320(18) 0.000(3) -0.003(3)
    O1A 0.0297(15) 0.057(2) 0.111(3) -0.0035(15) -0.002(2) 0.005(2)
    O2A 0.052(2) 0.059(2) 0.104(3) -0.0139(17) 0.005(3) -0.002(3)
    O3A 0.0406(18) 0.073(3) 0.134(4) 0.0115(18) -0.006(2) 0.008(3)
    N1A 0.0301(16) 0.051(2) 0.069(3) -0.0065(17) -0.004(2) -0.001(2)
    N2A 0.0309(18) 0.056(2) 0.056(2) -0.0023(17) -0.002(2) 0.001(2)
    C1A 0.038(2) 0.059(4) 0.095(4) -0.007(2) 0.000(3) 0.005(4)
    C2A 0.055(3) 0.058(3) 0.098(4) -0.002(2) 0.002(4) -0.002(4)
    C3A 0.053(3) 0.066(4) 0.095(4) 0.019(3) 0.002(4) -0.003(4)
    C4A 0.039(2) 0.075(4) 0.076(3) 0.004(2) 0.000(3) 0.004(4)
    C5A 0.036(2) 0.059(3) 0.059(3) -0.004(2) -0.003(3) 0.003(3)
    C6A 0.032(2) 0.054(3) 0.054(3) -0.0031(19) -0.002(3) 0.001(3)
    C7A 0.036(2) 0.048(2) 0.061(3) -0.0008(19) 0.000(3) 0.000(3)
    C8A 0.037(2) 0.061(3) 0.061(3) -0.001(2) -0.002(3) 0.003(3)
    C9A 0.033(2) 0.076(4) 0.097(4) -0.010(2) -0.003(3) -0.006(4)
    C11A 0.058(3) 0.051(3) 0.072(3) -0.002(2) 0.000(3) 0.003(3)
    C12A 0.077(5) 0.049(3) 0.185(9) 0.007(3) 0.004(6) -0.008(6)
    C10A 0.062(4) 0.084(5) 0.191(11) -0.021(4) 0.000(5) 0.006(6)
    F1B 0.0406(15) 0.0605(17) 0.105(2) -0.0105(13) -0.004(2) 0.003(2)
    F2B 0.073(2) 0.078(2) 0.175(4) 0.0353(17) 0.001(3) 0.003(3)
    O1B 0.0300(15) 0.055(2) 0.099(3) -0.0035(13) -0.001(2) 0.003(2)
    O2B 0.048(2) 0.057(2) 0.139(4) -0.0121(16) 0.006(3) 0.004(3)
    O3B 0.0375(17) 0.065(2) 0.124(4) 0.0095(15) -0.001(2) 0.005(3)
    N1B 0.0292(17) 0.046(2) 0.072(2) -0.0036(15) -0.003(2) 0.000(3)
    N2B 0.0308(16) 0.058(2) 0.055(2) -0.0046(16) -0.001(2) 0.000(2)
    C1B 0.042(3) 0.055(3) 0.089(4) -0.005(2) -0.002(3) -0.007(3)
    C2B 0.051(3) 0.056(3) 0.112(5) 0.002(2) -0.005(4) -0.001(4)
    C3B 0.052(3) 0.059(3) 0.093(4) 0.015(2) -0.002(4) -0.007(4)
    C4B 0.041(2) 0.069(3) 0.072(3) 0.002(2) -0.004(3) 0.001(3)
    C5B 0.039(2) 0.052(3) 0.056(3) -0.001(2) -0.006(3) -0.001(3)
    C6B 0.033(2) 0.050(2) 0.051(2) -0.0036(17) -0.003(3) 0.001(3)
    C7B 0.037(2) 0.048(2) 0.055(3) -0.0013(19) -0.001(3) 0.003(3)
    C8B 0.036(2) 0.052(3) 0.058(3) 0.0005(19) -0.001(3) 0.006(3)
    C9B 0.028(2) 0.075(3) 0.093(4) -0.009(2) -0.001(3) 0.000(4)
    C11B 0.051(3) 0.055(3) 0.069(3) -0.005(2) -0.001(3) -0.002(3)
    C12B 0.064(3) 0.049(3) 0.136(5) 0.001(3) -0.009(5) 0.002(5)
    C10B 0.069(4) 0.063(4) 0.232(10) -0.026(3) -0.017(7) 0.000(7)
_geom_special_details
;
 All esds (except the esd in the dihedral angle between two l.s. planes)
 are estimated using the full covariance matrix.  The cell esds are taken
 into account individually in the estimation of esds in distances, angles
 and torsion angles; correlations between esds in cell parameters are only
 used when they are defined by crystal symmetry.  An approximate (isotropic)
 treatment of cell esds is used for estimating esds involving l.s. planes.
;
loop_
    _geom_bond_atom_site_label_1
    _geom_bond_atom_site_label_2
    _geom_bond_site_symmetry_2
    _geom_bond_distance
    _geom_bond_publ_flag
    F1A C5A . 1.345(6) ?
    F2A C3A . 1.362(6) ?
    O1A C8A . 1.320(7) ?
    O1A C9A . 1.460(6) ?
    O2A C11A . 1.236(6) ?
    O3A C8A . 1.208(6) ?
    N1A N2A . 1.306(5) ?
    N1A C6A . 1.403(6) ?
    N1A H1NA . 0.86(6) ?
    N2A C7A . 1.321(6) ?
    C1A C2A . 1.379(8) ?
    C1A C6A . 1.389(7) ?
    C1A H1AA . 0.9300 ?
    C2A C3A . 1.373(8) ?
    C2A H2AA . 0.9300 ?
    C3A C4A . 1.365(8) ?
    C4A C5A . 1.370(7) ?
    C4A H4AA . 0.9300 ?
    C5A C6A . 1.375(6) ?
    C7A C11A . 1.469(7) ?
    C7A C8A . 1.485(7) ?
    C9A C10A . 1.495(10) ?
    C9A H9AA . 0.9700 ?
    C9A H9AB . 0.9700 ?
    C11A C12A . 1.488(8) ?
    C12A H12A . 0.9600 ?
    C12A H12B . 0.9600 ?
    C12A H12C . 0.9600 ?
    C10A H10A . 0.9600 ?
    C10A H10B . 0.9600 ?
    C10A H10C . 0.9600 ?
    F1B C5B . 1.350(5) ?
    F2B C3B . 1.360(6) ?
    O1B C8B . 1.324(6) ?
    O1B C9B . 1.450(5) ?
    O2B C11B . 1.241(6) ?
    O3B C8B . 1.194(6) ?
    N1B N2B . 1.315(5) ?
    N1B C6B . 1.396(6) ?
    N1B H1NB . 0.92(5) ?
    N2B C7B . 1.310(6) ?
    C1B C2B . 1.364(8) ?
    C1B C6B . 1.392(7) ?
    C1B H1BA . 0.9300 ?
    C2B C3B . 1.379(7) ?
    C2B H2BA . 0.9300 ?
    C3B C4B . 1.365(8) ?
    C4B C5B . 1.381(7) ?
    C4B H4BA . 0.9300 ?
    C5B C6B . 1.383(6) ?
    C7B C11B . 1.479(7) ?
    C7B C8B . 1.492(6) ?
    C9B C10B . 1.464(8) ?
    C9B H9BA . 0.9700 ?
    C9B H9BB . 0.9700 ?
    C11B C12B . 1.497(7) ?
    C12B H12D . 0.9600 ?
    C12B H12E . 0.9600 ?
    C12B H12F . 0.9600 ?
    C10B H10D . 0.9600 ?
    C10B H10E . 0.9600 ?
    C10B H10F . 0.9600 ?
loop_
    _geom_angle_atom_site_label_1
    _geom_angle_atom_site_label_2
    _geom_angle_atom_site_label_3
    _geom_angle_site_symmetry_1
    _geom_angle_site_symmetry_3
    _geom_angle
    _geom_angle_publ_flag
    C8A O1A C9A . . 116.1(4) ?
    N2A N1A C6A . . 119.6(4) ?
    N2A N1A H1NA . . 120(3) ?
    C6A N1A H1NA . . 121(3) ?
    N1A N2A C7A . . 120.8(4) ?
    C2A C1A C6A . . 120.3(5) ?
    C2A C1A H1AA . . 119.9 ?
    C6A C1A H1AA . . 119.9 ?
    C3A C2A C1A . . 118.2(5) ?
    C3A C2A H2AA . . 120.9 ?
    C1A C2A H2AA . . 120.9 ?
    F2A C3A C4A . . 117.7(5) ?
    F2A C3A C2A . . 118.8(5) ?
    C4A C3A C2A . . 123.5(5) ?
    C3A C4A C5A . . 116.7(5) ?
    C3A C4A H4AA . . 121.6 ?
    C5A C4A H4AA . . 121.6 ?
    F1A C5A C4A . . 119.8(4) ?
    F1A C5A C6A . . 117.4(4) ?
    C4A C5A C6A . . 122.8(5) ?
    C5A C6A C1A . . 118.5(5) ?
    C5A C6A N1A . . 118.7(4) ?
    C1A C6A N1A . . 122.8(4) ?
    N2A C7A C11A . . 123.6(4) ?
    N2A C7A C8A . . 113.8(4) ?
    C11A C7A C8A . . 122.6(4) ?
    O3A C8A O1A . . 123.1(5) ?
    O3A C8A C7A . . 123.9(5) ?
    O1A C8A C7A . . 113.0(4) ?
    O1A C9A C10A . . 107.3(5) ?
    O1A C9A H9AA . . 110.3 ?
    C10A C9A H9AA . . 110.3 ?
    O1A C9A H9AB . . 110.3 ?
    C10A C9A H9AB . . 110.3 ?
    H9AA C9A H9AB . . 108.5 ?
    O2A C11A C7A . . 119.6(5) ?
    O2A C11A C12A . . 118.6(5) ?
    C7A C11A C12A . . 121.8(5) ?
    C11A C12A H12A . . 109.5 ?
    C11A C12A H12B . . 109.5 ?
    H12A C12A H12B . . 109.5 ?
    C11A C12A H12C . . 109.5 ?
    H12A C12A H12C . . 109.5 ?
    H12B C12A H12C . . 109.5 ?
    C9A C10A H10A . . 109.5 ?
    C9A C10A H10B . . 109.5 ?
    H10A C10A H10B . . 109.5 ?
    C9A C10A H10C . . 109.5 ?
    H10A C10A H10C . . 109.5 ?
    H10B C10A H10C . . 109.5 ?
    C8B O1B C9B . . 117.3(3) ?
    N2B N1B C6B . . 119.1(4) ?
    N2B N1B H1NB . . 115(3) ?
    C6B N1B H1NB . . 126(3) ?
    C7B N2B N1B . . 121.2(4) ?
    C2B C1B C6B . . 120.8(5) ?
    C2B C1B H1BA . . 119.6 ?
    C6B C1B H1BA . . 119.6 ?
    C1B C2B C3B . . 118.5(5) ?
    C1B C2B H2BA . . 120.7 ?
    C3B C2B H2BA . . 120.7 ?
    F2B C3B C4B . . 118.0(5) ?
    F2B C3B C2B . . 118.3(5) ?
    C4B C3B C2B . . 123.5(5) ?
    C3B C4B C5B . . 116.3(4) ?
    C3B C4B H4BA . . 121.9 ?
    C5B C4B H4BA . . 121.9 ?
    F1B C5B C4B . . 119.3(4) ?
    F1B C5B C6B . . 117.9(4) ?
    C4B C5B C6B . . 122.8(4) ?
    C5B C6B C1B . . 118.0(4) ?
    C5B C6B N1B . . 118.1(4) ?
    C1B C6B N1B . . 123.8(4) ?
    N2B C7B C11B . . 123.8(4) ?
    N2B C7B C8B . . 114.2(4) ?
    C11B C7B C8B . . 122.0(4) ?
    O3B C8B O1B . . 123.0(4) ?
    O3B C8B C7B . . 125.1(5) ?
    O1B C8B C7B . . 111.9(4) ?
    O1B C9B C10B . . 108.2(4) ?
    O1B C9B H9BA . . 110.1 ?
    C10B C9B H9BA . . 110.1 ?
    O1B C9B H9BB . . 110.1 ?
    C10B C9B H9BB . . 110.1 ?
    H9BA C9B H9BB . . 108.4 ?
    O2B C11B C7B . . 118.4(5) ?
    O2B C11B C12B . . 120.0(5) ?
    C7B C11B C12B . . 121.6(4) ?
    C11B C12B H12D . . 109.5 ?
    C11B C12B H12E . . 109.5 ?
    H12D C12B H12E . . 109.5 ?
    C11B C12B H12F . . 109.5 ?
    H12D C12B H12F . . 109.5 ?
    H12E C12B H12F . . 109.5 ?
    C9B C10B H10D . . 109.5 ?
    C9B C10B H10E . . 109.5 ?
    H10D C10B H10E . . 109.5 ?
    C9B C10B H10F . . 109.5 ?
    H10D C10B H10F . . 109.5 ?
    H10E C10B H10F . . 109.5 ?
loop_
    _geom_torsion_atom_site_label_1
    _geom_torsion_atom_site_label_2
    _geom_torsion_atom_site_label_3
    _geom_torsion_atom_site_label_4
    _geom_torsion_site_symmetry_1
    _geom_torsion_site_symmetry_2
    _geom_torsion_site_symmetry_3
    _geom_torsion_site_symmetry_4
    _geom_torsion
    _geom_torsion_publ_flag
    C6A N1A N2A C7A . . . . 179.7(6) ?
    C6A C1A C2A C3A . . . . 0.0(12) ?
    C1A C2A C3A F2A . . . . 179.3(7) ?
    C1A C2A C3A C4A . . . . -0.2(13) ?
    F2A C3A C4A C5A . . . . -178.9(7) ?
    C2A C3A C4A C5A . . . . 0.7(12) ?
    C3A C4A C5A F1A . . . . -180.0(7) ?
    C3A C4A C5A C6A . . . . -1.0(10) ?
    F1A C5A C6A C1A . . . . 179.8(6) ?
    C4A C5A C6A C1A . . . . 0.9(10) ?
    F1A C5A C6A N1A . . . . -1.3(9) ?
    C4A C5A C6A N1A . . . . 179.7(6) ?
    C2A C1A C6A C5A . . . . -0.4(10) ?
    C2A C1A C6A N1A . . . . -179.2(7) ?
    N2A N1A C6A C5A . . . . -179.7(5) ?
    N2A N1A C6A C1A . . . . -0.8(9) ?
    N1A N2A C7A C11A . . . . -0.1(10) ?
    N1A N2A C7A C8A . . . . -179.9(5) ?
    C9A O1A C8A O3A . . . . -0.3(10) ?
    C9A O1A C8A C7A . . . . 179.6(6) ?
    N2A C7A C8A O3A . . . . 169.7(7) ?
    C11A C7A C8A O3A . . . . -10.1(11) ?
    N2A C7A C8A O1A . . . . -10.2(9) ?
    C11A C7A C8A O1A . . . . 170.0(6) ?
    C8A O1A C9A C10A . . . . 173.4(6) ?
    N2A C7A C11A O2A . . . . 0.5(11) ?
    C8A C7A C11A O2A . . . . -179.8(7) ?
    N2A C7A C11A C12A . . . . 178.7(8) ?
    C8A C7A C11A C12A . . . . -1.6(12) ?
    C6B N1B N2B C7B . . . . -178.9(6) ?
    C6B C1B C2B C3B . . . . 1.4(12) ?
    C1B C2B C3B F2B . . . . -178.4(7) ?
    C1B C2B C3B C4B . . . . -2.6(13) ?
    F2B C3B C4B C5B . . . . 179.2(7) ?
    C2B C3B C4B C5B . . . . 3.3(12) ?
    C3B C4B C5B F1B . . . . -179.9(6) ?
    C3B C4B C5B C6B . . . . -3.0(11) ?
    F1B C5B C6B C1B . . . . 178.9(6) ?
    C4B C5B C6B C1B . . . . 1.9(10) ?
    F1B C5B C6B N1B . . . . -3.5(9) ?
    C4B C5B C6B N1B . . . . 179.5(6) ?
    C2B C1B C6B C5B . . . . -1.1(11) ?
    C2B C1B C6B N1B . . . . -178.5(7) ?
    N2B N1B C6B C5B . . . . 179.8(6) ?
    N2B N1B C6B C1B . . . . -2.7(10) ?
    N1B N2B C7B C11B . . . . 1.7(9) ?
    N1B N2B C7B C8B . . . . -179.3(5) ?
    C9B O1B C8B O3B . . . . -1.4(9) ?
    C9B O1B C8B C7B . . . . 178.4(6) ?
    N2B C7B C8B O3B . . . . 177.5(6) ?
    C11B C7B C8B O3B . . . . -3.4(10) ?
    N2B C7B C8B O1B . . . . -2.3(8) ?
    C11B C7B C8B O1B . . . . 176.8(5) ?
    C8B O1B C9B C10B . . . . 179.4(8) ?
    N2B C7B C11B O2B . . . . -5.7(10) ?
    C8B C7B C11B O2B . . . . 175.2(6) ?
    N2B C7B C11B C12B . . . . 173.8(7) ?
    C8B C7B C11B C12B . . . . -5.2(11) ?
loop_
    _geom_hbond_atom_site_label_D
    _geom_hbond_atom_site_label_H
    _geom_hbond_atom_site_label_A
    _geom_hbond_site_symmetry_A
    _geom_hbond_distance_DH
    _geom_hbond_distance_HA
    _geom_hbond_distance_DA
    _geom_hbond_angle_DHA
    _geom_hbond_publ_flag
    N1B H1NB O2B . 0.92(4) 1.78(4) 2.541(5) 138(4) yes
    N1A H1NA O2A . 0.86(5) 1.88(5) 2.547(6) 133(4) yes
    C2A H2AA O2A 1_565 0.93 2.58 3.476(7) 163 yes
    C4A H4AA O3A 4_455 0.93 2.45 3.375(6) 173 yes
    C2B H2BA O2B 1_565 0.93 2.54 3.449(6) 166 yes
    C4B H4BA O3B 4_455 0.93 2.46 3.380(6) 170 yes
    C10A H10A F2A 4_565 0.96 2.54 3.343(9) 141 yes
    C10B H10D F2B 4_565 0.96 2.48 3.330(7) 148 yes
