# Supplementary material for: Ethyl 2-[(2,4-difluoro­phen­yl)hydrazinyl­idene]-3-oxobutano­ate
Source: Acta Crystallogr Sect E Struct Rep Online. 2012 Jan 18;68(Pt 2):o422. doi: 10.1107/S1600536812000803 (PMC3275180; doi:10.1107/S1600536812000803)
Supplement: Supplementary file 2 [file e-68-0o422-Isup2.hkl]

# 
# h,k,l, Fc-squared, Fo-squared, sigma(Fo-squared) and status flag 
# 
data_I
_shelx_title '  Bk114m   in Pca21 ()' 
_shelx_refln_list_code          4 
_shelx_F_calc_maximum      213.69 
_exptl_crystal_F_000      1120.00 
_reflns_d_resolution_high  0.7133 
 
loop_ 
 _symmetry_equiv_pos_as_xyz 
 'x, y, z' 
 '-x, -y, z+1/2' 
 '-x+1/2, y, z+1/2' 
 'x+1/2, -y, z' 
 
_cell_length_a    21.8140 
_cell_length_b     9.0079 
_cell_length_c    13.1880 
_cell_angle_alpha  90.000 
_cell_angle_beta   90.000 
_cell_angle_gamma  90.000 
 
_shelx_F_squared_multiplier     1.000 
 
loop_ 
 _refln_index_h 
 _refln_index_k 
 _refln_index_l 
 _refln_F_squared_calc 
 _refln_F_squared_meas 
 _refln_F_squared_sigma 
 _refln_observed_status 
   2   0   0      990.99      844.20     31.69 o 
   4   0   0      846.94      834.30     32.19 o 
   6   0   0    21106.40    20739.47    573.10 o 
  10   0   0        5.22        5.10      2.52 o 
  12   0   0        6.05        4.91      2.81 o 
  14   0   0       39.69       28.73      6.73 o 
  18   0   0       62.15       49.97     10.05 o 
  20   0   0       15.97        9.76      8.23 o 
  22   0   0      135.70      135.57     18.28 o 
  24   0   0        3.62       -3.88      9.03 o 
  26   0   0       91.99       82.49     14.42 o 
  28   0   0      338.43      351.91     28.72 o 
  30   0   0        0.00      -11.82     11.82 o 
   1   1   0     7113.33     7050.61    136.61 o 
   2   1   0      791.62      986.91     25.16 o 
   3   1   0      215.54      239.19      6.54 o 
   4   1   0      864.02      928.95     23.81 o 
   5   1   0      143.91      161.19     15.63 o 
   6   1   0     3672.29     3978.26    117.18 o 
   7   1   0     7588.32     8368.54    347.02 o 
   8   1   0       30.75       34.27      4.30 o 
   9   1   0      233.13      250.25     12.36 o 
  10   1   0        9.90       13.97      4.71 o 
  11   1   0      816.27      873.29     21.88 o 
  12   1   0     1496.99     1689.56     39.73 o 
  13   1   0      212.81      212.90      8.23 o 
  14   1   0       12.22       15.89      4.29 o 
  15   1   0     1090.49     1184.20     38.09 o 
  16   1   0       93.50      126.48     10.40 o 
  17   1   0       10.11       13.64      5.22 o 
  18   1   0       86.88       95.11     11.86 o 
  19   1   0       72.98      102.59     14.90 o 
  20   1   0      779.01      673.44     24.94 o 
  21   1   0      902.92      840.97     32.29 o 
  22   1   0      116.20       89.01      9.28 o 
  23   1   0        0.01       -7.61      7.61 o 
  24   1   0        1.98       -1.71      6.54 o 
  25   1   0       30.30       19.98      7.77 o 
  26   1   0       66.32       70.07      9.85 o 
  27   1   0        0.16       -7.27      7.27 o 
  28   1   0       36.08       28.03      9.27 o 
  29   1   0        0.16       -5.39     11.73 o 
  30   1   0        2.06        8.36      9.02 o 
   0   2   0     4073.70     3693.42    136.09 o 
   1   2   0     1055.38     1025.94     24.64 o 
   2   2   0      179.49      190.05     10.68 o 
   3   2   0      145.81      137.58      9.05 o 
   4   2   0       78.77       72.43      4.81 o 
   5   2   0      352.88      384.78     16.45 o 
   6   2   0     1226.62     1094.27     26.83 o 
   7   2   0      402.23      434.51     12.36 o 
   8   2   0      352.36      414.80     11.72 o 
   9   2   0      549.83      573.17     15.50 o 
  10   2   0       26.41       34.82      3.99 o 
  11   2   0       27.58       40.14      6.83 o 
  13   2   0        2.44        4.41      3.44 o 
  14   2   0      446.00      401.16     17.68 o 
  15   2   0     1136.35     1223.92     37.42 o 
  16   2   0       32.54       40.17      4.58 o 
  17   2   0        4.44       11.10      5.37 o 
  18   2   0       51.84       60.93      7.62 o 
  19   2   0     1729.27     1685.62     50.20 o 
  20   2   0      301.84      316.58     16.19 o 
  21   2   0      138.67      121.96     12.31 o 
  22   2   0       25.38       10.76      6.63 o 
  23   2   0        0.04       -6.02      6.02 o 
  24   2   0        0.45       -3.03      6.54 o 
  25   2   0       30.92       31.23      8.20 o 
  26   2   0       15.47        5.21      7.28 o 
  27   2   0       11.51       16.24      8.27 o 
  28   2   0        4.20       -9.14      9.14 o 
  29   2   0        1.84       -0.27     10.36 o 
   1   3   0      221.70      274.81      7.59 o 
   2   3   0     1716.96     1769.51     40.20 o 
   3   3   0        0.02       -0.53      1.36 o 
   4   3   0       89.46      112.88      5.50 o 
   5   3   0      467.10      554.54     13.97 o 
   6   3   0       22.71       30.40      2.46 o 
   7   3   0      715.71     1075.16     32.58 o 
   8   3   0       69.17       88.70      7.80 o 
   9   3   0      488.81      563.29     16.12 o 
  10   3   0        2.72        1.94      2.81 o 
  11   3   0      132.46      157.23      9.52 o 
  12   3   0      446.38      439.45     13.51 o 
  13   3   0       28.66       30.52      3.98 o 
  14   3   0      162.21      181.56     10.85 o 
  15   3   0       26.29       32.20      5.93 o 
  16   3   0      333.66      383.70     16.60 o 
  17   3   0        4.70       29.78      9.11 o 
  18   3   0        7.10       11.11      5.94 o 
  19   3   0       51.57       45.70     10.95 o 
  20   3   0      189.17      182.88     13.01 o 
  21   3   0      115.32       99.33      9.25 o 
  22   3   0        4.23       -3.92      5.99 o 
  23   3   0        2.97       -0.45      8.75 o 
  24   3   0        0.27       -6.49      8.92 o 
  25   3   0        3.89        5.13     10.04 o 
  26   3   0      143.76      177.25     21.16 o 
  27   3   0        3.36        1.08      9.62 o 
  28   3   0        4.07       -6.73      9.60 o 
  29   3   0        1.95        0.10     11.12 o 
   1   4   0     4590.85     5008.08    156.64 o 
   2   4   0     1117.26     1148.67     24.15 o 
   3   4   0       22.57       15.12      2.28 o 
   4   4   0     1107.47     1326.99     45.05 o 
   5   4   0     1325.33     1406.57     29.32 o 
   6   4   0     5693.61     6328.24    124.47 o 
   7   4   0      256.94      316.19     18.42 o 
   8   4   0      176.10      221.49      9.33 o 
   9   4   0       32.69       31.30      4.10 o 
  10   4   0        0.13        6.24      3.40 o 
  11   4   0        0.00        9.04      3.70 o 
  12   4   0        7.12       25.95      4.60 o 
  13   4   0        7.19       37.66      7.82 o 
  14   4   0     1647.87     1829.72     45.85 o 
  15   4   0      178.71      177.23      8.60 o 
  16   4   0      100.45      106.02     11.27 o 
  17   4   0        1.85       -4.32      4.32 o 
  18   4   0       14.75        4.03      5.33 o 
  19   4   0        0.81       -5.56      5.56 o 
  20   4   0        0.52       -5.96      5.96 o 
  21   4   0       34.64       17.63      9.57 o 
  22   4   0        3.83       -5.46      8.15 o 
  23   4   0        1.60       -1.23      8.81 o 
  24   4   0        0.78       -7.96      7.96 o 
  25   4   0        1.44        2.29      9.33 o 
  26   4   0       73.43       74.82     14.95 o 
  27   4   0       13.51        8.13     10.66 o 
  28   4   0        2.65       -9.37      9.37 o 
   0   5   0     4080.11     4607.69    171.45 o 
   1   5   0      421.84      450.00     11.32 o 
   2   5   0       42.65       41.61      3.31 o 
   3   5   0       16.16       16.41      2.34 o 
   4   5   0       94.39      100.82      6.33 o 
   5   5   0     1345.42     1474.74     32.27 o 
   6   5   0        1.44       12.18      2.34 o 
   7   5   0      611.70      678.45     16.06 o 
   8   5   0       98.60      101.75      5.49 o 
   9   5   0      140.82      188.64      9.81 o 
  10   5   0        0.02        0.78      3.84 o 
  11   5   0      136.88      163.27     13.80 o 
  12   5   0       15.40       22.53      6.96 o 
  13   5   0      668.23      687.34     21.07 o 
  14   5   0      597.41      792.03     25.32 o 
  15   5   0     1191.52     1333.28     35.77 o 
  16   5   0      244.85      315.91     13.72 o 
  17   5   0       13.28       24.06      5.89 o 
  18   5   0       89.41       86.18     13.40 o 
  19   5   0       40.34       43.94     11.06 o 
  20   5   0      195.30      248.54     22.04 o 
  21   5   0       39.32       46.84     12.04 o 
  22   5   0        6.18       -2.71      9.05 o 
  23   5   0        2.86        6.41      9.28 o 
  24   5   0        1.22       -8.42      8.42 o 
  25   5   0       48.45       87.63     15.66 o 
  26   5   0       15.04       -1.72     10.35 o 
  27   5   0       48.63       34.98     12.89 o 
   1   6   0       94.08       85.38      6.25 o 
   2   6   0       30.49       27.50      3.05 o 
   3   6   0       67.22      108.57      7.98 o 
   4   6   0       91.54      107.19      6.76 o 
   5   6   0       13.70       13.31      3.36 o 
   6   6   0      313.98      330.28     10.18 o 
   7   6   0      801.53      847.87     20.01 o 
   8   6   0       32.52       32.07      3.71 o 
   9   6   0       12.76       12.70      5.01 o 
  10   6   0        3.42       10.66      5.15 o 
  11   6   0      166.92      217.41     15.51 o 
  12   6   0        3.94       18.49     12.99 o 
  13   6   0      306.87      297.48     13.72 o 
  14   6   0     1003.44      944.15     27.57 o 
  15   6   0       88.73       82.34      7.98 o 
  16   6   0       22.77       23.52      6.25 o 
  17   6   0       15.16       23.75      6.23 o 
  18   6   0       24.56       24.38     10.18 o 
  19   6   0        5.82       -3.08      8.61 o 
  20   6   0      162.00      188.40     20.30 o 
  21   6   0        3.02        3.02      8.72 o 
  22   6   0        8.08       10.03      9.83 o 
  23   6   0        6.96        9.22     10.06 o 
  24   6   0        0.72        0.68      9.83 o 
  25   6   0      149.87      214.51     24.14 o 
  26   6   0       16.27        8.25     11.68 o 
   0   7   0       28.28       18.88      5.71 o 
   1   7   0       27.87        3.85      3.62 o 
   2   7   0       59.54       96.32     19.87 o 
   3   7   0       17.21       40.15      8.72 o 
   4   7   0      273.85      384.84     18.37 o 
   5   7   0      638.69      595.28     23.14 o 
   6   7   0       27.24        4.11     23.12 o 
   7   7   0      198.02      228.51     14.63 o 
   8   7   0        9.01       21.12      6.24 o 
   9   7   0       20.40       28.78      6.59 o 
  10   7   0        5.20       27.73      9.31 o 
  11   7   0        3.63       -0.40      5.76 o 
  12   7   0        9.11       11.58      6.01 o 
  13   7   0       22.79       28.88      6.69 o 
  14   7   0      175.33      173.67     11.88 o 
  15   7   0       30.76       32.13      6.78 o 
  16   7   0        0.67        0.05      5.70 o 
  17   7   0        0.01        3.03      6.16 o 
  18   7   0       24.30       13.46      8.97 o 
  19   7   0        3.87        8.58      9.06 o 
  20   7   0        3.32       -3.10      8.31 o 
  21   7   0        6.76       12.98      9.80 o 
  22   7   0        2.33       14.64     10.32 o 
  23   7   0        0.91       -4.67      9.08 o 
  24   7   0        0.05        7.59     10.68 o 
   0   8   0       15.48       18.32     17.91 o 
   1   8   0       34.36       87.51     14.43 o 
   2   8   0       19.03       12.61     13.13 o 
   3   8   0        2.87       -0.72      7.79 o 
   4   8   0       13.61       -9.65      9.65 o 
   5   8   0        6.72        1.33      5.80 o 
   6   8   0     1351.27     1439.45     58.90 o 
   7   8   0       72.85      113.93     13.50 o 
   8   8   0       15.47       21.76      6.52 o 
   9   8   0       11.03        6.58      6.65 o 
  10   8   0        0.32       -5.98      5.98 o 
  11   8   0        0.01       -5.87      5.87 o 
  12   8   0       70.03       69.83      8.30 o 
  13   8   0       13.10       14.51      6.71 o 
  14   8   0       39.48       40.34      7.60 o 
  15   8   0       10.84       15.68      6.69 o 
  16   8   0        7.43       17.98      7.08 o 
  17   8   0        0.05        9.53      6.52 o 
  18   8   0        1.06       -1.97      8.49 o 
  19   8   0        5.79        8.60      9.14 o 
  20   8   0       17.35       15.12     10.52 o 
  21   8   0       10.00       15.28     10.64 o 
  22   8   0       18.57       12.98     10.47 o 
  23   8   0        0.25       -0.07     10.26 o 
   0   9   0       30.64       30.64     17.65 o 
   1   9   0        0.01       -7.60     11.22 o 
   2   9   0       92.57       70.12     13.69 o 
   3   9   0        4.55      -11.32     11.32 o 
   4   9   0       13.72       16.39     11.77 o 
   5   9   0        8.04       -7.79     11.29 o 
   6   9   0       27.31       14.29     11.75 o 
   7   9   0       37.89       26.15     12.12 o 
   8   9   0        3.66       -2.06      6.27 o 
   9   9   0        2.77       -2.69      6.13 o 
  10   9   0        0.03       -2.28      5.90 o 
  11   9   0       15.10       17.25      6.77 o 
  12   9   0        7.97        3.44      6.31 o 
  13   9   0       21.03       11.54      6.78 o 
  14   9   0       17.28       15.46      7.40 o 
  15   9   0        0.54       -5.88      5.88 o 
  16   9   0        1.64       -2.50      6.46 o 
  17   9   0        0.38       -6.16      6.16 o 
  18   9   0        1.04        2.65      9.36 o 
  19   9   0        0.01        7.75      9.76 o 
  20   9   0       17.59       26.92     11.61 o 
  21   9   0        0.03        5.35     10.98 o 
   0  10   0       44.97       30.50     19.23 o 
   1  10   0        2.61       -9.59     12.28 o 
   2  10   0        0.42       -8.05     12.23 o 
   3  10   0        0.52      -11.44     14.64 o 
   4  10   0        5.64       -9.32     12.29 o 
   5  10   0        2.49       -6.77     12.78 o 
   6  10   0       44.45       35.05     13.44 o 
   7  10   0        7.67        1.10     12.50 o 
   8  10   0        3.17       -7.39     11.73 o 
   9  10   0        0.21      -14.96     14.96 o 
  10  10   0        0.05        0.72     11.80 o 
  11  10   0       10.45        1.17     12.07 o 
  12  10   0        4.47        0.50     11.95 o 
  13  10   0        0.70      -11.58     11.68 o 
  14  10   0        1.80      -11.26     11.26 o 
  15  10   0       24.01       15.94     12.21 o 
  16  10   0        0.09       -5.17      7.44 o 
  17  10   0        0.00       12.18     10.77 o 
  18  10   0       23.52       40.09     13.80 o 
   0  11   0      151.36      235.49     33.32 o 
   1  11   0       11.15        0.24     14.12 o 
   2  11   0        4.75        6.33     14.36 o 
   3  11   0        3.03       14.39     14.52 o 
   4  11   0        0.25      -13.62     13.62 o 
   5  11   0        0.80      -13.92     13.92 o 
   6  11   0        0.86      -13.51     13.51 o 
   7  11   0        0.16       -6.81     16.58 o 
   8  11   0       30.81       36.01     15.43 o 
   9  11   0       14.75       17.81     14.42 o 
  10  11   0        0.39       -6.44     13.61 o 
  11  11   0       44.41       52.99     15.23 o 
  12  11   0        0.11      -11.55     13.45 o 
  13  11   0        1.92       -7.96     13.46 o 
  14  11   0        0.02      -10.80     15.31 o 
  15  11   0        3.45      -14.78     14.78 o 
   0  12   0        0.73      -21.19     21.19 o 
   1  12   0        1.99      -15.18     15.18 o 
   2  12   0        1.16      -14.86     14.86 o 
   3  12   0        1.03      -15.60     15.60 o 
   4  12   0        2.28      -20.14     20.14 o 
   5  12   0        0.10      -19.95     19.95 o 
   6  12   0        7.04      -14.61     14.61 o 
   7  12   0        1.44      -14.91     14.91 o 
   8  12   0        6.23      -15.00     15.00 o 
   9  12   0        0.80      -14.93     14.93 o 
   2   0   1     2630.80     2516.02     92.91 o 
   4   0   1     3848.78     3825.56    141.41 o 
   6   0   1     7607.90     8447.37    232.85 o 
   8   0   1     3322.13     3517.18     98.35 o 
  10   0   1     2134.33     2494.99     70.85 o 
  12   0   1      141.33      126.08      8.26 o 
  14   0   1     1486.46     1613.88     67.98 o 
  16   0   1       65.75       69.03      5.27 o 
  18   0   1      415.18      391.82     22.54 o 
  20   0   1       24.76       27.59      6.58 o 
  22   0   1       63.99       67.17      8.71 o 
  24   0   1       16.21        9.83      6.98 o 
  26   0   1       12.41        1.33      7.22 o 
  28   0   1      127.80      134.16     13.98 o 
  30   0   1       92.39       91.11     12.32 o 
   1   1   1     1718.21     1594.94     31.42 o 
   2   1   1     1475.80     1528.51     25.48 o 
   3   1   1     4858.88     4858.22     78.58 o 
   4   1   1     4306.47     4414.48     65.62 o 
   5   1   1      270.08      247.40      7.65 o 
   6   1   1     3656.63     3767.19     68.03 o 
   7   1   1      235.33      223.42     10.27 o 
   9   1   1      366.59      351.99     12.26 o 
  10   1   1    10213.48    10466.23    204.66 o 
  11   1   1     1835.62     2087.74     41.39 o 
  12   1   1     1207.90     1356.17     27.89 o 
  13   1   1       84.08       64.28      4.43 o 
  14   1   1      806.65      790.74     16.06 o 
  15   1   1      866.50      862.94     16.08 o 
  16   1   1      435.04      463.33     10.32 o 
  17   1   1      137.44      141.12      6.05 o 
  18   1   1      262.66      259.95      8.50 o 
  19   1   1       35.69       43.68      4.97 o 
  20   1   1       23.22       36.16      7.29 o 
  21   1   1      100.07      133.63     11.49 o 
  22   1   1       94.07       69.62      6.10 o 
  23   1   1        2.67       -4.18      4.18 o 
  24   1   1       32.94       24.81      5.37 o 
  25   1   1       31.52       22.33      5.51 o 
  26   1   1       19.06       20.34      5.61 o 
  27   1   1       13.97       10.30      5.70 o 
  28   1   1       87.72       82.94      7.95 o 
  29   1   1        3.61       -5.73      5.73 o 
  30   1   1      177.36      198.17     12.66 o 
   1   2   1      523.64      427.38      8.26 o 
   2   2   1      113.08      114.46      4.11 o 
   3   2   1     2308.31     2377.23     35.92 o 
   4   2   1      946.12     1022.95     16.13 o 
   5   2   1      294.08      339.41      7.13 o 
   6   2   1      621.99      711.78     11.74 o 
   7   2   1      371.39      431.10      7.71 o 
   8   2   1      515.96      556.16     10.40 o 
   9   2   1     1183.99     1247.11     23.41 o 
  10   2   1      400.87      435.53     12.62 o 
  11   2   1       80.74      108.82      4.10 o 
  12   2   1      277.00      305.28      8.68 o 
  13   2   1       48.88       51.19      3.49 o 
  14   2   1       42.11       66.06      4.77 o 
  15   2   1      834.05      940.90     24.41 o 
  16   2   1      225.64      250.82      9.07 o 
  17   2   1       66.64       64.07      4.57 o 
  18   2   1      520.92      585.44     14.20 o 
  19   2   1     1251.09     1323.65     28.93 o 
  20   2   1       21.33       15.02      4.37 o 
  21   2   1       32.42       28.23      4.82 o 
  22   2   1       29.93       16.45      4.72 o 
  23   2   1       30.77       33.61      5.39 o 
  24   2   1       32.57       35.84      5.66 o 
  25   2   1       22.68       17.00      5.40 o 
  26   2   1        3.16       -4.78      4.78 o 
  27   2   1       83.99      108.18      8.27 o 
  28   2   1       17.55        5.22     11.03 o 
  29   2   1       17.75       15.87      7.16 o 
   1   3   1      201.69       88.05      8.52 o 
   2   3   1     3631.63     3454.49     67.42 o 
   3   3   1       95.50       88.22      4.10 o 
   4   3   1      184.83      215.64      5.50 o 
   5   3   1      223.68      231.59      5.80 o 
   6   3   1      334.19      391.15      7.94 o 
   7   3   1     1666.88     1951.18     32.51 o 
   8   3   1     4274.12     5008.82     80.84 o 
   9   3   1     1513.04     1840.94     34.48 o 
  10   3   1      421.97      451.17      9.32 o 
  11   3   1      170.42      175.98      5.52 o 
  12   3   1      227.04      219.02      5.72 o 
  13   3   1       59.81       62.16      4.08 o 
  14   3   1      620.24      549.95     13.91 o 
  15   3   1      337.95      309.56     12.11 o 
  16   3   1     1035.03     1043.92     25.97 o 
  17   3   1      631.05      653.82     15.18 o 
  18   3   1      205.46      228.02     16.54 o 
  19   3   1      396.38      387.49     12.57 o 
  20   3   1      192.80      210.13      9.59 o 
  21   3   1       22.16       23.97      4.65 o 
  22   3   1        6.14       -0.38      4.14 o 
  23   3   1        0.84       -4.05      4.05 o 
  24   3   1        0.78       -5.17      5.17 o 
  25   3   1        4.01       -2.21      5.81 o 
  26   3   1       11.37        8.74      7.09 o 
  27   3   1        4.40        1.57      7.02 o 
  28   3   1        3.16       -1.00      7.12 o 
  29   3   1       16.44       25.22     11.96 o 
   1   4   1     3817.31     3838.97     60.61 o 
   2   4   1     1471.64     1482.10     23.44 o 
   3   4   1      234.40      228.40      5.54 o 
   4   4   1     6291.10     7364.19    109.96 o 
   5   4   1     1396.43     1447.02     23.22 o 
   6   4   1      547.76      665.31     21.86 o 
   7   4   1     3271.31     3604.74     54.96 o 
   8   4   1      110.34      136.82      4.74 o 
   9   4   1       59.45       63.49      3.59 o 
  10   4   1      174.83      194.35      6.36 o 
  11   4   1       45.61       70.40      4.31 o 
  12   4   1      566.16      595.55     12.67 o 
  13   4   1      900.22      940.50     16.47 o 
  14   4   1      901.32      914.82     16.27 o 
  15   4   1      153.02      158.11      6.85 o 
  16   4   1      400.54      405.70     10.68 o 
  17   4   1       27.91       13.27      4.24 o 
  18   4   1       24.86       13.88      3.78 o 
  19   4   1       31.68       20.75      5.22 o 
  20   4   1       22.14       15.34      5.15 o 
  21   4   1       17.30        9.05      5.20 o 
  22   4   1        1.92       -5.93      5.93 o 
  23   4   1       12.51        3.30      6.52 o 
  24   4   1        8.74       -3.58      7.12 o 
  25   4   1       11.72        6.00      6.67 o 
  26   4   1        4.81       -1.13      7.67 o 
  27   4   1        0.43       -6.76      6.76 o 
  28   4   1        4.94       -4.06      7.27 o 
   1   5   1      440.28      513.41      9.79 o 
   2   5   1       33.84       29.73      2.02 o 
   3   5   1      351.60      356.56      7.59 o 
   4   5   1      462.78      491.72      9.58 o 
   5   5   1      734.19      861.59     15.02 o 
   6   5   1      272.32      274.91      6.80 o 
   7   5   1       47.43       48.24      3.29 o 
   8   5   1      121.63      122.56      5.03 o 
   9   5   1      297.87      354.02      8.18 o 
  10   5   1      104.47      103.74      5.57 o 
  11   5   1      458.42      520.25     12.07 o 
  12   5   1      166.12      174.77      7.28 o 
  13   5   1      204.03      217.73     11.83 o 
  14   5   1     1940.35     2065.22     36.80 o 
  15   5   1      685.84      764.95     16.82 o 
  16   5   1      787.81      849.13     17.65 o 
  17   5   1      278.93      297.54     13.34 o 
  18   5   1       80.82       82.32     10.43 o 
  19   5   1       11.12        3.08      6.27 o 
  20   5   1       41.59       33.34      7.64 o 
  21   5   1        3.68        7.55      6.64 o 
  22   5   1        5.56       -4.43      5.93 o 
  23   5   1       52.02       51.50      9.05 o 
  24   5   1       13.19        2.69      6.68 o 
  25   5   1       57.02       66.83     10.28 o 
  26   5   1        0.15       -3.78      7.14 o 
  27   5   1       30.81       14.72      8.52 o 
   1   6   1       14.07       13.28      2.21 o 
   2   6   1       27.64       21.28      3.50 o 
   3   6   1      665.11      736.31     13.66 o 
   4   6   1      383.37      414.88      9.18 o 
   5   6   1       43.92       46.05      3.23 o 
   6   6   1      497.65      548.85     11.22 o 
   7   6   1      213.44      254.67      7.34 o 
   8   6   1       69.04       72.20      4.22 o 
   9   6   1       67.85       70.60      4.28 o 
  10   6   1      176.10      147.14      6.18 o 
  11   6   1      266.13      302.98      9.58 o 
  12   6   1      351.46      374.19     10.76 o 
  13   6   1       64.90       58.06      5.05 o 
  14   6   1      376.98      435.39     11.74 o 
  15   6   1       42.95       43.89      4.95 o 
  16   6   1       92.49       77.09      5.47 o 
  17   6   1      135.35      156.35      9.22 o 
  18   6   1       25.81       25.45      5.23 o 
  19   6   1        0.20        0.94      6.41 o 
  20   6   1       50.92       55.38      8.97 o 
  21   6   1        3.07        0.77      6.16 o 
  22   6   1       28.06       27.74      8.06 o 
  23   6   1       61.94       55.01      9.87 o 
  24   6   1        8.06        6.16      7.47 o 
  25   6   1      129.39      189.36     16.41 o 
  26   6   1        7.09        0.98     10.48 o 
   1   7   1       70.64       48.38      5.31 o 
   2   7   1      374.28      417.56     17.74 o 
   3   7   1      345.59      438.21     16.19 o 
   4   7   1     1192.30     1476.79     34.31 o 
   5   7   1      406.32      420.73     11.45 o 
   6   7   1       56.88       60.00      8.05 o 
   7   7   1        0.80       -1.46      4.09 o 
   8   7   1      311.93      304.44     10.05 o 
   9   7   1       81.25       87.64      6.12 o 
  10   7   1      382.08      428.68     11.94 o 
  11   7   1       24.60       25.03      4.59 o 
  12   7   1       31.10       12.40      4.41 o 
  13   7   1       44.05       31.29      4.74 o 
  14   7   1      190.32      211.25      8.86 o 
  15   7   1       22.00       21.80      4.65 o 
  16   7   1        7.78        8.29      4.43 o 
  17   7   1       17.14       11.88      5.30 o 
  18   7   1       18.98       21.84      5.39 o 
  19   7   1       12.16        8.58      7.31 o 
  20   7   1        1.48        0.71      5.93 o 
  21   7   1       18.32       16.64      7.11 o 
  22   7   1       44.73       54.98      9.65 o 
  23   7   1        8.54        2.93      6.94 o 
  24   7   1        2.91       -0.76      6.97 o 
   1   8   1      696.31      803.75     20.34 o 
   2   8   1      180.55      168.36     23.16 o 
   3   8   1       81.19       64.31      7.10 o 
   4   8   1       70.13       63.67      6.50 o 
   5   8   1       21.17        8.96      4.52 o 
   6   8   1      119.50      149.01     10.36 o 
   7   8   1      137.57      114.87      8.39 o 
   8   8   1      231.63      219.18      9.47 o 
   9   8   1       29.81       24.03      4.88 o 
  10   8   1        2.25       -2.23      4.26 o 
  11   8   1        4.12       -4.12      4.12 o 
  12   8   1       27.89       32.57      5.14 o 
  13   8   1        7.08        5.74      4.48 o 
  14   8   1       75.68       68.53      5.96 o 
  15   8   1       40.92       38.91      5.46 o 
  16   8   1       39.07       52.28      5.78 o 
  17   8   1       39.20       40.13      6.43 o 
  18   8   1        1.48       -1.02      5.03 o 
  19   8   1       29.39       21.09      7.25 o 
  20   8   1       65.37       64.94      9.82 o 
  21   8   1        2.54        9.49      7.16 o 
  22   8   1       11.83        4.61      7.32 o 
  23   8   1        5.71       11.85      7.98 o 
   1   9   1        3.51       -6.09      7.97 o 
   2   9   1       68.72       58.88      9.45 o 
   3   9   1       20.30        1.61      8.19 o 
   4   9   1       96.45       74.58      9.61 o 
   5   9   1        2.77       -5.02      5.02 o 
   6   9   1        9.82        7.97      5.49 o 
   7   9   1        3.47        4.57      5.46 o 
   8   9   1       39.70       31.64      6.30 o 
   9   9   1        8.61       -0.14      5.40 o 
  10   9   1        0.98       -1.84      4.75 o 
  11   9   1       26.91       20.53      4.92 o 
  12   9   1        8.91        3.10      4.44 o 
  13   9   1        0.17       -4.20      4.20 o 
  14   9   1       11.81       11.33      5.02 o 
  15   9   1        5.13        2.09      4.82 o 
  16   9   1        7.13        2.79      4.83 o 
  17   9   1        0.09       -4.92      4.92 o 
  18   9   1        1.00        6.25      5.97 o 
  19   9   1       17.27       20.95      7.65 o 
  20   9   1       41.46       57.07     10.19 o 
  21   9   1       15.32       19.96      8.60 o 
   1  10   1        6.15       -8.18      8.75 o 
   2  10   1       40.24       37.85      9.79 o 
   3  10   1        5.21       -5.47      8.74 o 
   4  10   1       21.14       11.18      9.15 o 
   5  10   1        5.69       -1.94      8.69 o 
   6  10   1        4.52       -7.76      8.48 o 
   7  10   1        1.81       -8.15      8.15 o 
   8  10   1        2.44       -8.13      8.13 o 
   9  10   1        0.82       -8.19      8.19 o 
  10  10   1       24.70       26.91      9.07 o 
  11  10   1       16.36        6.12      8.55 o 
  12  10   1        1.32       -7.58      8.37 o 
  13  10   1       15.62        6.70      6.45 o 
  14  10   1        0.57       -5.97      5.97 o 
  15  10   1       13.06       11.98      6.72 o 
  16  10   1        0.38       -6.32      6.32 o 
  17  10   1        0.20       -7.17      7.17 o 
  18  10   1       28.73       51.52     14.88 o 
   1  11   1       16.94       15.98     10.29 o 
   2  11   1       12.90        8.50     10.29 o 
   3  11   1       29.82       40.16     10.92 o 
   4  11   1        0.82      -10.36     10.36 o 
   5  11   1        1.42      -10.71     10.71 o 
   6  11   1        0.36      -12.02     12.02 o 
   7  11   1       31.78       17.58     10.39 o 
   8  11   1        9.83        7.55     10.12 o 
   9  11   1       25.10       20.07     10.29 o 
  10  11   1        1.91        0.98      9.77 o 
  11  11   1       66.34       82.25     11.57 o 
  12  11   1       23.84       19.42     10.33 o 
  13  11   1        0.70       -9.16      9.16 o 
  14  11   1        3.85      -10.01     10.01 o 
   1  12   1        1.99      -10.82     10.82 o 
   2  12   1        1.99      -11.13     11.13 o 
   3  12   1        9.89       -6.94     11.22 o 
   4  12   1        3.90      -10.68     10.68 o 
   5  12   1        1.96      -10.60     10.60 o 
   6  12   1        0.08      -14.80     14.80 o 
   7  12   1        0.47       -9.23     15.59 o 
   8  12   1       10.25      -10.86     10.86 o 
   9  12   1        2.06      -10.44     10.44 o 
   0   0   2      100.85      141.28      6.42 o 
   2   0   2     3015.04     2963.33     77.58 o 
   4   0   2     2067.76     2026.20     75.88 o 
   6   0   2      809.67      902.01     49.41 o 
   8   0   2     1172.01     1098.43    159.57 o 
  12   0   2       78.45       72.47      7.78 o 
  14   0   2      431.62      425.36     13.26 o 
  16   0   2       30.40       23.27      4.16 o 
  18   0   2     1435.65     1213.61     31.24 o 
  20   0   2        1.69       -2.60      5.23 o 
  22   0   2        7.28       -2.92      5.88 o 
  24   0   2        7.18       -0.48      6.48 o 
  26   0   2        4.27       -6.59      6.59 o 
  28   0   2       44.51       57.22     11.97 o 
  30   0   2        1.59      -11.93     11.93 o 
   0   1   2      181.59      150.73      3.88 o 
   1   1   2      554.19      511.43      8.13 o 
   2   1   2     2529.00     2479.32     48.68 o 
   3   1   2    43217.99    41234.50    941.70 o 
   4   1   2     1183.96     1105.72     18.24 o 
   5   1   2      260.62      268.68      5.88 o 
   6   1   2      692.46      716.23     14.83 o 
   7   1   2        2.32        1.36      1.68 o 
   8   1   2      669.43      638.89     25.69 o 
   9   1   2      555.03      560.54     17.19 o 
  10   1   2      303.71      222.06     13.84 o 
  11   1   2     2904.78     3355.65     76.10 o 
  12   1   2      475.42      569.19     13.56 o 
  13   1   2        7.73        9.34      2.46 o 
  14   1   2      145.84      168.53      6.90 o 
  15   1   2      602.64      574.84     12.93 o 
  16   1   2      110.05       82.52      5.29 o 
  17   1   2      747.06      758.75     15.04 o 
  18   1   2      378.64      357.00      9.50 o 
  19   1   2       10.70        6.00      3.53 o 
  20   1   2        5.99        0.14      3.97 o 
  21   1   2       22.42       27.76      4.88 o 
  22   1   2       84.24       58.31      5.85 o 
  23   1   2        2.16       -3.88      4.25 o 
  24   1   2      144.68      150.25      9.58 o 
  25   1   2        0.56       -4.58      4.58 o 
  26   1   2        5.36       -1.39      5.06 o 
  27   1   2        2.18       -5.03      5.10 o 
  28   1   2       70.88       61.91     10.28 o 
  29   1   2        5.89       -5.92      5.92 o 
  30   1   2        1.21        5.65     25.91 o 
   0   2   2      142.26      135.51     11.35 o 
   1   2   2      147.18      108.08      3.14 o 
   2   2   2       65.75       61.00      2.87 o 
   3   2   2      570.03      609.85     10.87 o 
   4   2   2    11697.80    11984.17    178.86 o 
   5   2   2      166.13      171.73      3.70 o 
   6   2   2       88.27       89.87      3.53 o 
   7   2   2       18.91       19.44      1.60 o 
   8   2   2      466.67      465.23      8.27 o 
   9   2   2     2840.11     2954.44     48.13 o 
  10   2   2     2282.37     2208.85     36.48 o 
  11   2   2      475.25      576.64     12.30 o 
  12   2   2      368.46      421.27     10.98 o 
  13   2   2        5.44        4.61      2.38 o 
  14   2   2        5.27        8.01      2.98 o 
  15   2   2      531.43      663.88     18.56 o 
  16   2   2        7.44        3.39      3.42 o 
  17   2   2      438.19      393.35     16.32 o 
  18   2   2     2312.94     2539.63     46.10 o 
  19   2   2      668.21      746.87     16.98 o 
  20   2   2        0.76       -1.86      3.96 o 
  21   2   2        2.73       -2.40      4.31 o 
  22   2   2       30.94       22.92      4.88 o 
  23   2   2       22.24        7.68      4.48 o 
  24   2   2      599.93      632.75     17.85 o 
  25   2   2        2.36       -0.68      4.76 o 
  26   2   2        2.85       -5.86      5.86 o 
  27   2   2        0.54       -3.57      6.48 o 
  28   2   2       18.04        9.43      9.49 o 
  29   2   2       63.65       61.38     10.50 o 
  30   2   2        1.72      -13.04     13.04 o 
   0   3   2      117.62      136.94      7.03 o 
   1   3   2      104.36      101.51      4.24 o 
   2   3   2     7551.85     7426.52    141.06 o 
   3   3   2     1386.36     1460.04     26.49 o 
   4   3   2      369.27      452.77      8.24 o 
   5   3   2      240.43      201.45      4.82 o 
   6   3   2      177.84      187.59      4.73 o 
   7   3   2      140.98      149.12      4.52 o 
   8   3   2     3412.33     3895.47     58.02 o 
   9   3   2     5799.10     6503.05     95.88 o 
  10   3   2       76.90       97.52      4.30 o 
  11   3   2      177.24      158.26      6.51 o 
  12   3   2       78.24       72.53      9.34 o 
  13   3   2        8.59        5.17      1.90 o 
  14   3   2       74.85       71.08      5.04 o 
  15   3   2      641.51      618.73     18.07 o 
  16   3   2      854.24      915.05     21.34 o 
  17   3   2     2191.03     2411.78     49.32 o 
  18   3   2      797.40      858.49     20.67 o 
  19   3   2      212.05      226.59     10.05 o 
  20   3   2        2.21        1.43      3.86 o 
  21   3   2        4.32       -0.89      3.99 o 
  22   3   2       12.85        3.49      5.20 o 
  23   3   2        1.40       -4.88      4.88 o 
  24   3   2       24.88        9.32      5.90 o 
  25   3   2        5.31       -5.81      6.88 o 
  26   3   2        1.64       -5.51      5.51 o 
  27   3   2        0.07       -7.23     11.59 o 
  28   3   2        3.45       -4.57      7.06 o 
   0   4   2       11.03       12.45      3.47 o 
   1   4   2     1566.01     1614.92     25.31 o 
   2   4   2     1262.04     1310.17     24.24 o 
   3   4   2     1656.17     1750.74     27.53 o 
   4   4   2     1139.13     1363.72     21.90 o 
   5   4   2     1938.02     2009.75     31.46 o 
   6   4   2       10.07        9.58      2.13 o 
   7   4   2      150.08      200.23      8.02 o 
   8   4   2       34.02       30.95      3.56 o 
   9   4   2       52.00       43.59      3.01 o 
  10   4   2      564.58      687.88     11.52 o 
  11   4   2      205.64      187.85      5.71 o 
  12   4   2      681.22      652.82     13.63 o 
  13   4   2       92.64       89.22      7.60 o 
  14   4   2      131.05      133.39      7.05 o 
  15   4   2       89.41       84.34      5.61 o 
  16   4   2        1.59        0.74      5.10 o 
  17   4   2        3.65       -4.49      4.49 o 
  18   4   2       17.99       10.14      5.14 o 
  19   4   2        6.44        4.47      4.92 o 
  20   4   2        0.08       -4.34      4.68 o 
  21   4   2        4.08       -4.94      4.94 o 
  22   4   2        0.26       -4.90      4.90 o 
  23   4   2       26.86       12.37      5.93 o 
  24   4   2       22.01       14.40      7.26 o 
  25   4   2       17.46        5.81      6.95 o 
  26   4   2        0.10       -6.48      6.48 o 
  27   4   2        0.04       -6.48      6.48 o 
  28   4   2        2.98       -8.98      8.98 o 
   0   5   2       32.71       35.28      3.15 o 
   1   5   2      179.05      198.81      5.30 o 
   2   5   2       14.73       12.51      2.08 o 
   3   5   2      304.41      323.60      7.24 o 
   4   5   2      115.60      100.50      4.37 o 
   5   5   2      208.08      260.83      6.59 o 
   6   5   2       33.29       36.07      2.82 o 
   7   5   2       12.26       12.54      2.32 o 
   8   5   2       82.09       79.72      4.36 o 
   9   5   2      105.03      121.34      5.24 o 
  10   5   2       12.99       11.32      2.69 o 
  11   5   2     1046.11     1190.73     20.46 o 
  12   5   2      159.53      183.45      7.51 o 
  13   5   2       20.30       27.03      4.17 o 
  14   5   2      420.56      493.44     18.11 o 
  15   5   2      145.00      183.34     11.21 o 
  16   5   2      290.18      344.02     18.48 o 
  17   5   2      313.32      327.02     14.08 o 
  18   5   2       20.75       20.91      5.87 o 
  19   5   2        0.15       -4.91      4.91 o 
  20   5   2        1.06        0.41      6.30 o 
  21   5   2        0.20       -5.89      5.89 o 
  22   5   2        3.67        0.50      6.36 o 
  23   5   2        0.31       -3.34      6.73 o 
  24   5   2       20.12       17.98      7.81 o 
  25   5   2       62.18       68.73     10.62 o 
  26   5   2        0.03       -1.11      7.14 o 
  27   5   2        0.82      -10.31     10.31 o 
   0   6   2        4.83        4.00      2.27 o 
   1   6   2        1.71       -0.66      1.59 o 
   2   6   2       20.18       19.75      2.60 o 
   3   6   2      720.39      861.61     17.71 o 
   4   6   2      649.37      699.92     13.25 o 
   5   6   2       98.44       98.51      4.98 o 
   6   6   2      109.98      121.11      6.00 o 
   7   6   2        5.34        6.34      2.73 o 
   8   6   2       70.19       82.35      4.74 o 
   9   6   2       84.63       98.07      5.22 o 
  10   6   2      128.56      157.38      6.48 o 
  11   6   2      232.58      290.35      8.35 o 
  12   6   2      340.97      389.27     10.96 o 
  13   6   2       18.82       10.05      4.15 o 
  14   6   2       52.00       58.60      6.39 o 
  15   6   2       17.51       26.97      4.68 o 
  16   6   2      238.25      263.01     11.27 o 
  17   6   2       69.64      100.01     12.28 o 
  18   6   2       18.85       25.13      6.22 o 
  19   6   2        0.09        6.40      5.64 o 
  20   6   2        0.20       -4.25      6.03 o 
  21   6   2        3.58       -0.89      6.24 o 
  22   6   2       54.16       66.58      9.87 o 
  23   6   2        3.07        5.02      7.02 o 
  24   6   2        2.20       -5.21      6.81 o 
  25   6   2       89.46      123.89     18.60 o 
   0   7   2        7.81        5.72     10.28 o 
   1   7   2       22.56       15.44      4.80 o 
   2   7   2      675.16      724.12     23.97 o 
   3   7   2     2250.01     2400.00     38.60 o 
   4   7   2     2281.88     2588.71     41.39 o 
   5   7   2       16.94       19.82      6.94 o 
   6   7   2       25.20       18.81      4.84 o 
   7   7   2        0.83       -3.00      3.00 o 
   8   7   2      272.99      284.85      8.52 o 
   9   7   2       30.78       36.03      4.88 o 
  10   7   2      573.05      604.34     14.63 o 
  11   7   2      221.18      179.46      8.50 o 
  12   7   2       20.56        4.82      4.26 o 
  13   7   2        8.16        8.25      4.30 o 
  14   7   2       25.95       35.60      4.92 o 
  15   7   2        0.97        2.32      4.27 o 
  16   7   2       61.38       61.62      6.61 o 
  17   7   2        0.35       -2.03      4.94 o 
  18   7   2       12.85       12.78      5.30 o 
  19   7   2        5.99        6.21      5.64 o 
  20   7   2        1.46       -0.56      6.09 o 
  21   7   2        4.68       13.64     11.27 o 
  22   7   2      139.28      162.48     15.14 o 
  23   7   2        0.48       -0.46      6.79 o 
  24   7   2       15.94        5.33      7.76 o 
   0   8   2        4.95       13.24     12.00 o 
   1   8   2      337.09      350.11     11.17 o 
   2   8   2      701.34      713.71     16.56 o 
   3   8   2      100.60       99.27      9.83 o 
   4   8   2      551.58      549.73     16.15 o 
   5   8   2       48.76       41.28      7.13 o 
   6   8   2        3.59        7.56      4.29 o 
   7   8   2        9.39       11.53      4.52 o 
   8   8   2      213.70      212.63      9.43 o 
   9   8   2      198.29      184.51      9.60 o 
  10   8   2        5.47       -4.40      4.40 o 
  11   8   2       23.84       20.98      4.88 o 
  12   8   2        6.08        1.95      4.63 o 
  13   8   2        1.08       -4.12      4.12 o 
  14   8   2       18.79       12.79      4.64 o 
  15   8   2       48.52       48.69      5.70 o 
  16   8   2        1.89        8.45      5.27 o 
  17   8   2      113.62      124.80      9.21 o 
  18   8   2        2.12        3.17      5.15 o 
  19   8   2       10.56       18.16      5.78 o 
  20   8   2        0.18        4.74      6.78 o 
  21   8   2        1.36       -1.45      6.94 o 
  22   8   2        7.18        4.85      7.48 o 
  23   8   2        8.48       -9.42     10.34 o 
   0   9   2        6.85      -11.11     11.11 o 
   1   9   2        0.65       -7.76      7.76 o 
   2   9   2        2.56       -7.68      7.68 o 
   3   9   2        2.15       -4.95      5.03 o 
   4   9   2       10.38        7.21      5.29 o 
   5   9   2        3.11       -4.88      4.88 o 
   6   9   2        1.56       -4.89      4.89 o 
   7   9   2        0.38       -5.14      5.14 o 
   8   9   2       41.55       25.46      6.24 o 
   9   9   2       41.34       17.14      5.89 o 
  10   9   2       18.97       11.17      5.69 o 
  11   9   2       16.32        7.29      5.79 o 
  12   9   2        9.41       -5.37      5.37 o 
  13   9   2        0.78       -4.24      4.24 o 
  14   9   2        3.40        0.23      5.30 o 
  15   9   2        8.84        2.12      5.67 o 
  16   9   2       16.93       18.29      5.77 o 
  17   9   2        0.12       -2.30      5.33 o 
  18   9   2        7.41        4.88      5.78 o 
  19   9   2        5.80        5.77      7.03 o 
  20   9   2        0.11       15.36      7.90 o 
  21   9   2        7.12       18.45      8.57 o 
   0  10   2        1.84      -12.21     12.21 o 
   1  10   2        1.89       -8.66      8.66 o 
   2  10   2      119.49      157.52     13.22 o 
   3  10   2       13.13       -2.10      8.75 o 
   4  10   2        8.43       -2.56      8.45 o 
   5  10   2        2.84       -8.05      8.37 o 
   6  10   2        0.35       -8.09      8.09 o 
   7  10   2        1.76       -8.16      8.16 o 
   8  10   2        1.01       -8.15      8.15 o 
   9  10   2        0.29       -8.01      8.01 o 
  10  10   2        4.08        1.06      6.82 o 
  11  10   2       10.75        9.36      6.47 o 
  12  10   2        1.73       -5.83      5.83 o 
  13  10   2        0.34       -6.13      6.13 o 
  14  10   2        0.50       -5.88      5.88 o 
  15  10   2        1.46        0.54      6.66 o 
  16  10   2       13.81        7.43      7.80 o 
  17  10   2        5.30        3.53      7.95 o 
  18  10   2        0.69       11.76      8.30 o 
   0  11   2        0.33       -0.97     14.30 o 
   1  11   2        6.71        2.15     10.31 o 
   2  11   2       12.44       12.24     10.41 o 
   3  11   2       51.15       54.40     11.28 o 
   4  11   2        2.92       -9.59      9.59 o 
   5  11   2        0.55       -9.31      9.31 o 
   6  11   2        0.05       -9.22      9.22 o 
   7  11   2        0.49       -9.52      9.52 o 
   8  11   2        3.74       -0.41      9.77 o 
   9  11   2       14.43       11.05     10.15 o 
  10  11   2       16.92       28.27     10.34 o 
  11  11   2        0.47       12.08      9.98 o 
  12  11   2       20.26        8.86      9.70 o 
  13  11   2        0.47       -8.95      8.95 o 
  14  11   2        1.05       -9.78      9.78 o 
   0  12   2        0.04      -15.26     15.26 o 
   1  12   2        1.36      -12.59     12.59 o 
   2  12   2        2.42      -10.76     10.76 o 
   3  12   2       21.67       13.80     11.52 o 
   4  12   2        0.71      -12.39     12.39 o 
   5  12   2        1.92      -12.31     12.31 o 
   6  12   2        0.02      -14.51     14.51 o 
   7  12   2        0.18      -12.23     12.23 o 
   8  12   2        5.27      -10.87     10.87 o 
   2   0   3      694.12      642.56     24.88 o 
   4   0   3     1681.88     1465.79     39.71 o 
   6   0   3     2901.07     2933.42    230.95 o 
  10   0   3     2022.48     2277.06     65.27 o 
  12   0   3      100.99       78.06      6.66 o 
  14   0   3      701.18      777.72     25.48 o 
  16   0   3       56.45       49.99      5.89 o 
  18   0   3      239.73      226.93     11.90 o 
  20   0   3        0.86       -4.30      4.30 o 
  22   0   3       33.79       34.74      7.37 o 
  24   0   3       11.91       11.56      6.91 o 
  26   0   3       12.29        3.68      7.51 o 
  28   0   3      103.93       94.25     11.60 o 
  30   0   3       92.00       82.95     19.03 o 
   1   1   3     4632.83     4155.31    103.55 o 
   2   1   3      833.24      785.91     14.10 o 
   3   1   3     3292.97     3256.84     51.27 o 
   4   1   3     3239.73     3090.09     53.73 o 
   5   1   3       53.37       42.59      3.47 o 
   6   1   3     2947.63     2951.66     78.18 o 
   7   1   3      433.57      219.02     11.70 o 
   8   1   3      975.43      900.78     18.78 o 
   9   1   3      183.48      158.20     16.64 o 
  10   1   3     6199.58     6465.46    180.02 o 
  11   1   3     1395.71     1530.84     36.25 o 
  12   1   3      536.04      572.36     15.61 o 
  13   1   3       37.04       26.91      3.28 o 
  14   1   3      655.95      648.25     17.73 o 
  15   1   3      655.50      639.90     15.75 o 
  16   1   3      267.19      281.74      8.58 o 
  17   1   3      101.46       98.80      6.76 o 
  18   1   3      128.60      129.37      9.69 o 
  19   1   3       25.38       24.69      5.46 o 
  20   1   3       28.10       30.58      3.91 o 
  21   1   3      111.60      105.74      7.20 o 
  22   1   3       67.19       46.38      5.51 o 
  23   1   3        2.78       -4.22      4.22 o 
  24   1   3       13.10        8.20      4.85 o 
  25   1   3       11.62        3.19      4.95 o 
  26   1   3       10.80       11.40      5.39 o 
  27   1   3        9.76        0.89      5.29 o 
  28   1   3       78.64       77.06      8.96 o 
  29   1   3        6.70       -2.89      8.51 o 
  30   1   3      147.17      165.97     29.63 o 
   1   2   3      554.41      427.20      7.43 o 
   2   2   3      202.98      169.64      4.66 o 
   3   2   3     1213.53     1270.50     26.07 o 
   4   2   3      808.60      789.21     17.31 o 
   5   2   3      196.74      229.54      5.40 o 
   6   2   3       84.44       66.33      3.34 o 
   7   2   3       81.88       85.06      3.05 o 
   8   2   3      299.36      302.66      6.42 o 
   9   2   3      691.53      655.30     11.97 o 
  10   2   3      889.88      912.91     19.66 o 
  11   2   3       77.80       90.78      6.28 o 
  12   2   3      259.32      267.15      8.28 o 
  13   2   3       12.41       12.44      2.62 o 
  14   2   3       29.14       26.87      3.68 o 
  15   2   3      672.21      696.21     19.15 o 
  16   2   3      378.75      405.20     13.38 o 
  17   2   3      133.21      126.23     10.36 o 
  18   2   3      557.51      683.71     17.69 o 
  19   2   3     1098.15     1155.89     26.43 o 
  20   2   3       22.30       18.39      3.63 o 
  21   2   3       62.80       50.94      5.43 o 
  22   2   3       47.98       32.34      5.09 o 
  23   2   3       25.43       29.30      5.23 o 
  24   2   3       22.25       29.08      7.91 o 
  25   2   3       21.28       19.62      6.52 o 
  26   2   3        6.61       -4.74      6.07 o 
  27   2   3       97.78      133.37     11.11 o 
  28   2   3       13.27       -4.69      6.66 o 
  29   2   3       15.70       -2.46      9.27 o 
   1   3   3      117.39      126.33      3.79 o 
   2   3   3     3401.63     3280.41     57.58 o 
   3   3   3      355.52      357.35      8.81 o 
   4   3   3      629.08      634.97     15.49 o 
   5   3   3      459.04      432.90      8.77 o 
   6   3   3      253.88      246.22      7.74 o 
   7   3   3     1652.45     1826.38     28.64 o 
   8   3   3     3119.76     3501.38     53.39 o 
   9   3   3     1400.74     1544.07     24.49 o 
  10   3   3      197.04      184.40      5.36 o 
  11   3   3      210.63      238.29      6.83 o 
  12   3   3      126.49      126.80      7.97 o 
  13   3   3       17.52       13.75      2.55 o 
  14   3   3      493.77      456.08     14.24 o 
  15   3   3      397.04      400.87     11.75 o 
  16   3   3      710.59      717.84     17.77 o 
  17   3   3      397.15      446.92     30.95 o 
  18   3   3      170.06      217.27     10.76 o 
  19   3   3      361.66      348.54     12.66 o 
  20   3   3      119.41      140.03      9.95 o 
  21   3   3        7.76        6.83      5.24 o 
  22   3   3        9.10        2.41      5.30 o 
  23   3   3        0.84       -5.49      5.49 o 
  24   3   3        3.57       -5.50      5.50 o 
  25   3   3        3.64       -5.49      5.49 o 
  26   3   3        8.81       -0.27     10.08 o 
  27   3   3        6.59       -5.86      5.86 o 
  28   3   3        4.46       -1.58     16.47 o 
   1   4   3     1932.93     1797.02     28.14 o 
   2   4   3     1070.11     1034.42     17.03 o 
   3   4   3      583.49      546.23     11.69 o 
   4   4   3     4157.29     4535.97     68.39 o 
   5   4   3     1097.16     1138.23     18.88 o 
   6   4   3      112.08      129.17      4.95 o 
   7   4   3     2409.95     2521.67     39.22 o 
   8   4   3       16.12       19.81      2.59 o 
   9   4   3       30.99       25.16      2.65 o 
  10   4   3      125.30      131.64      5.27 o 
  11   4   3       43.20       56.42      3.11 o 
  12   4   3      453.41      469.77     10.44 o 
  13   4   3      894.12      917.38     22.22 o 
  14   4   3     1116.42     1139.25     23.58 o 
  15   4   3      115.86      120.25      9.38 o 
  16   4   3      351.18      342.35     14.08 o 
  17   4   3       32.21       24.80      5.78 o 
  18   4   3       12.11        3.17      5.10 o 
  19   4   3       10.79        5.82      5.07 o 
  20   4   3       18.01       18.79      5.69 o 
  21   4   3        8.59       -1.60      6.16 o 
  22   4   3        1.08       -6.26      6.26 o 
  23   4   3        6.57       -1.47      5.48 o 
  24   4   3        2.72       -5.43      5.43 o 
  25   4   3        6.31        2.46      6.62 o 
  26   4   3        5.50       -6.01      7.88 o 
  27   4   3        0.57       -6.85      6.85 o 
   1   5   3      220.64      241.19      5.97 o 
   2   5   3       50.62       59.44      3.56 o 
   3   5   3      172.32      176.40      7.01 o 
   4   5   3      272.39      282.86      6.89 o 
   5   5   3      678.78      724.93     14.06 o 
   6   5   3       94.57       80.46      4.13 o 
   7   5   3       15.87       11.63      2.45 o 
   8   5   3       67.35       69.21      5.88 o 
   9   5   3       61.84       73.28      4.27 o 
  10   5   3       42.81       38.91      3.44 o 
  11   5   3      386.51      421.45      9.70 o 
  12   5   3      127.83      149.65      6.45 o 
  13   5   3      131.97      140.94      8.03 o 
  14   5   3     1254.93     1303.02     24.80 o 
  15   5   3      416.78      454.25     16.94 o 
  16   5   3      693.19      692.02     21.83 o 
  17   5   3      187.37      210.58     15.19 o 
  18   5   3       83.58       78.28      7.71 o 
  19   5   3        1.01       -1.98      5.31 o 
  20   5   3       29.19       20.09      9.53 o 
  21   5   3        3.69        1.57      6.36 o 
  22   5   3        1.98       -1.80      8.63 o 
  23   5   3       39.75       37.52      8.54 o 
  24   5   3        8.64        8.31      7.42 o 
  25   5   3       45.64       47.01     12.14 o 
  26   5   3        0.60       -7.18      7.18 o 
   1   6   3       36.74       42.51      3.11 o 
   2   6   3       61.44       75.22      6.12 o 
   3   6   3      489.05      515.74     11.92 o 
   4   6   3      329.20      329.99      9.19 o 
   5   6   3       48.83       44.16      3.44 o 
   6   6   3      499.15      534.89     11.22 o 
   7   6   3      264.54      293.75      8.08 o 
   8   6   3       44.21       42.88      3.72 o 
   9   6   3       95.04       99.54      5.46 o 
  10   6   3      197.29      170.75      6.86 o 
  11   6   3      317.09      327.73      9.00 o 
  12   6   3      280.80      294.54      8.70 o 
  13   6   3       52.84       47.50      4.94 o 
  14   6   3      250.94      289.17      9.77 o 
  15   6   3       28.46       31.89      7.22 o 
  16   6   3       69.11       60.18      6.91 o 
  17   6   3      123.99      127.66     16.90 o 
  18   6   3       21.56       17.21      6.83 o 
  19   6   3        0.30        3.23      5.96 o 
  20   6   3       42.07       46.34      7.71 o 
  21   6   3        0.03        0.59      6.74 o 
  22   6   3       19.45       18.62      9.47 o 
  23   6   3       37.86       30.67      8.49 o 
  24   6   3        6.98       14.83      7.90 o 
  25   6   3       96.42       92.87     12.10 o 
   1   7   3       37.04       40.47      5.43 o 
   2   7   3      259.76      284.58     11.36 o 
   3   7   3      165.43      217.74      8.91 o 
   4   7   3      953.13     1134.15     20.38 o 
   5   7   3      261.96      280.42     12.91 o 
   6   7   3        2.54        4.85      5.32 o 
   7   7   3        2.35        1.75      3.27 o 
   8   7   3      313.06      310.98      9.00 o 
   9   7   3       59.22       69.31      4.93 o 
  10   7   3      303.47      346.45      9.52 o 
  11   7   3       32.05       26.95      4.71 o 
  12   7   3       36.92       16.40      4.57 o 
  13   7   3       64.66       51.52      5.41 o 
  14   7   3      263.82      275.89     10.04 o 
  15   7   3       19.76       28.56      5.87 o 
  16   7   3        2.07        5.85      5.14 o 
  17   7   3       16.49       22.95      5.71 o 
  18   7   3       27.69       33.77      7.22 o 
  19   7   3        6.52        8.11      6.34 o 
  20   7   3        1.19        5.93     11.03 o 
  21   7   3       15.63       14.78      7.52 o 
  22   7   3       32.34       37.75      9.43 o 
  23   7   3        5.49       -6.91      6.91 o 
  24   7   3        2.24       -2.07      9.37 o 
   1   8   3      539.71      586.14     14.64 o 
   2   8   3      184.81      204.36      9.69 o 
   3   8   3       17.90        9.75      4.59 o 
   4   8   3      101.80       97.69      6.76 o 
   5   8   3        5.65       -0.37      5.58 o 
   6   8   3       85.51       84.68      7.28 o 
   7   8   3       98.80       75.93      7.38 o 
   8   8   3      183.23      181.34     10.14 o 
   9   8   3       15.75        8.59      6.01 o 
  10   8   3        6.17       -1.59      4.23 o 
  11   8   3        6.62       -4.19      4.19 o 
  12   8   3       18.26       13.20      5.22 o 
  13   8   3        5.57       -3.85      4.24 o 
  14   8   3       45.14       31.05      5.26 o 
  15   8   3       31.30       35.27      6.25 o 
  16   8   3       32.20       39.69      6.59 o 
  17   8   3       35.65       41.62      6.65 o 
  18   8   3        0.82        3.50      5.28 o 
  19   8   3       22.18       18.19      6.78 o 
  20   8   3       49.23       39.52      9.47 o 
  21   8   3        2.49       -0.44      7.06 o 
  22   8   3       13.48        3.58      8.25 o 
  23   8   3        6.34        1.26     10.97 o 
   1   9   3        4.34        0.72      5.01 o 
   2   9   3       56.10       42.75      6.24 o 
   3   9   3       19.13       10.52      5.81 o 
   4   9   3       60.64       53.90      6.78 o 
   5   9   3        4.13       -3.03      5.16 o 
   6   9   3        4.69       -0.95      5.25 o 
   7   9   3        2.24       -4.21      5.24 o 
   8   9   3       23.99       16.50      6.14 o 
   9   9   3        7.63        3.49      5.62 o 
  10   9   3        0.12       -6.11      7.10 o 
  11   9   3       20.04       11.07      7.78 o 
  12   9   3        9.13       -1.77      6.31 o 
  13   9   3        0.50       -5.76      5.76 o 
  14   9   3        8.27       -1.08      6.49 o 
  15   9   3        2.50        6.53      6.91 o 
  16   9   3        1.77        1.11      5.14 o 
  17   9   3        0.70        5.91      5.40 o 
  18   9   3        4.06        3.18      5.70 o 
  19   9   3       12.86       15.25      5.97 o 
  20   9   3       26.24       19.32      8.25 o 
   1  10   3       14.16       12.81      8.96 o 
   2  10   3       36.20       43.35      9.69 o 
   3  10   3        1.33       -8.31      8.31 o 
   4  10   3       25.42       19.32      9.05 o 
   5  10   3        3.52       -8.30      8.30 o 
   6  10   3        2.40       -8.04      8.04 o 
   7  10   3        1.57       -3.39      8.26 o 
   8  10   3        1.00       -5.53      5.53 o 
   9  10   3        1.38       -5.24      6.06 o 
  10  10   3       23.01       23.19      6.93 o 
  11  10   3       20.37       16.55      6.56 o 
  12  10   3        1.21       -3.94      6.07 o 
  13  10   3       13.06        6.23      6.94 o 
  14  10   3        0.65       -6.41      6.41 o 
  15  10   3        8.21        7.23      7.70 o 
  16  10   3        0.98        7.61      9.46 o 
  17  10   3        0.43        2.15      8.03 o 
  18  10   3       20.31       33.05     16.18 o 
   1  11   3       14.08        9.83     10.32 o 
   2  11   3        6.05       -8.54     10.01 o 
   3  11   3       26.52       29.20     10.75 o 
   4  11   3        0.80       -9.54      9.54 o 
   5  11   3        0.38       -9.30      9.30 o 
   6  11   3        0.10       -9.13      9.13 o 
   7  11   3       22.96        9.96      9.96 o 
   8  11   3        8.80       -0.30      9.82 o 
   9  11   3       20.47       19.56     10.27 o 
  10  11   3        3.47       -4.36      9.69 o 
  11  11   3       48.48       53.47     10.78 o 
  12  11   3       18.85       19.10      9.89 o 
  13  11   3        0.06      -11.04     11.04 o 
  14  11   3        4.36       -8.71     23.20 o 
   1  12   3        3.40      -10.62     10.62 o 
   2  12   3        1.24      -10.65     10.65 o 
   3  12   3        8.54       -4.86     12.25 o 
   4  12   3        4.14      -10.81     10.81 o 
   5  12   3        3.18      -10.55     10.55 o 
   6  12   3        0.52      -12.44     12.44 o 
   7  12   3        0.27      -11.95     11.95 o 
   8  12   3       12.31       -9.13     12.19 o 
   2   0   4     1874.02     1646.51     52.84 o 
   4   0   4      666.87      669.37     36.10 o 
   6   0   4    10402.85     9725.57    900.07 o 
   8   0   4     2449.36     2376.93     67.67 o 
  10   0   4      142.45      142.20      7.95 o 
  12   0   4       57.88       56.44      5.98 o 
  14   0   4       76.52       86.57      9.63 o 
  16   0   4       19.95       11.10      4.47 o 
  18   0   4       70.77       56.44      8.35 o 
  20   0   4       59.21       54.64      6.40 o 
  22   0   4       56.73       58.85      8.28 o 
  24   0   4        2.21       -2.08      6.22 o 
  26   0   4       63.82       66.15     16.03 o 
  28   0   4      199.84      220.47     32.73 o 
   0   1   4    34601.95    30273.18    833.08 o 
   1   1   4     4299.14     3971.04     69.13 o 
   2   1   4      677.08      664.24     13.21 o 
   3   1   4      155.98      142.31      4.53 o 
   4   1   4      471.75      181.94      9.94 o 
   5   1   4       86.87       83.50      3.76 o 
   6   1   4     2248.71     2062.22     40.39 o 
   7   1   4     2513.55     2510.52     48.94 o 
   8   1   4       29.29       29.45      2.38 o 
   9   1   4      122.85      114.78     10.44 o 
  10   1   4       84.88      100.02      5.63 o 
  11   1   4      398.53      368.36     11.28 o 
  12   1   4      899.74      939.85     23.70 o 
  13   1   4       77.66       67.35      5.20 o 
  14   1   4       10.82       12.47      2.94 o 
  15   1   4      520.22      564.02     14.37 o 
  16   1   4       40.59       51.43      4.29 o 
  17   1   4       15.93       14.60      3.40 o 
  18   1   4       44.57       43.06      4.34 o 
  19   1   4       41.76       35.67      5.78 o 
  20   1   4      553.62      494.87     13.12 o 
  21   1   4      514.52      486.69     12.15 o 
  22   1   4       77.23       60.83      5.91 o 
  23   1   4        0.24       -4.13      4.13 o 
  24   1   4        2.50       -4.29      4.29 o 
  25   1   4       21.06       15.84      5.26 o 
  26   1   4       45.35       42.02      7.26 o 
  27   1   4        4.03       -8.39      9.51 o 
  28   1   4       28.90       21.52     12.78 o 
  29   1   4        0.21      -10.19     10.19 o 
   0   2   4     3197.10     2750.67     61.93 o 
   1   2   4      646.17      646.48     15.02 o 
   2   2   4       57.87       42.03      2.22 o 
   3   2   4       99.08      106.57      3.53 o 
   4   2   4      110.44      104.02      3.69 o 
   5   2   4      477.33      478.79     11.22 o 
   6   2   4      652.02      660.00     11.89 o 
   7   2   4      125.53      110.22      3.57 o 
   8   2   4      170.78      171.97      4.61 o 
   9   2   4      227.32      208.96      7.86 o 
  10   2   4        9.04       11.02      2.03 o 
  11   2   4       74.98       72.42      7.23 o 
  12   2   4       78.48       67.69      5.09 o 
  13   2   4        9.16        7.03      2.42 o 
  14   2   4      235.41      225.68      8.14 o 
  15   2   4      632.80      669.54     16.46 o 
  16   2   4       35.10       39.33      4.21 o 
  17   2   4        6.34        1.56      3.95 o 
  18   2   4       25.51       37.88      4.72 o 
  19   2   4     1085.27     1064.22     22.56 o 
  20   2   4      221.03      216.99      8.97 o 
  21   2   4      100.08       94.82      6.37 o 
  22   2   4       18.62       12.78      4.42 o 
  23   2   4        4.43        1.23      5.67 o 
  24   2   4        0.20       -3.43      5.75 o 
  25   2   4       17.29       12.56      6.60 o 
  26   2   4        6.31       -6.03      6.03 o 
  27   2   4       11.27        7.45     11.50 o 
  28   2   4        4.72        3.61      8.29 o 
  29   2   4        2.56       10.39      9.72 o 
   0   3   4     3218.81     2928.74     68.93 o 
   1   3   4        1.88        0.81      1.60 o 
   2   3   4     1023.11      971.65     17.46 o 
   3   3   4       27.07       37.58      2.57 o 
   4   3   4       62.73       40.42      3.02 o 
   5   3   4      447.71      422.45      9.74 o 
   6   3   4       77.37       63.66      3.83 o 
   7   3   4      457.17      481.29     12.60 o 
   8   3   4       15.87       11.18      2.45 o 
   9   3   4      145.59      142.07      8.24 o 
  10   3   4        2.13        0.11      1.52 o 
  11   3   4       36.02       33.45      2.35 o 
  12   3   4      195.51      178.82      7.60 o 
  13   3   4       33.71       39.43      4.02 o 
  14   3   4      110.08      100.05      6.05 o 
  15   3   4       31.88       26.97      3.94 o 
  16   3   4      197.16      201.69      8.69 o 
  17   3   4        8.65       15.74      3.90 o 
  18   3   4        6.94       13.92      5.33 o 
  19   3   4       67.25       69.80      7.24 o 
  20   3   4       83.63       84.06     10.09 o 
  21   3   4       80.88       85.41     12.90 o 
  22   3   4        7.04       -0.48      6.40 o 
  23   3   4        0.72       -5.15      5.15 o 
  24   3   4        0.15       -5.42      5.42 o 
  25   3   4        1.89       -5.60      5.60 o 
  26   3   4       92.87       83.17     13.46 o 
  27   3   4        2.95        1.57     11.02 o 
  28   3   4        3.51       -5.53     10.82 o 
   0   4   4       69.25       85.61      8.89 o 
   1   4   4     1222.37     1280.72     20.72 o 
   2   4   4      417.13      414.13      8.29 o 
   3   4   4       10.94       11.24      2.21 o 
   4   4   4      682.61      710.07     14.63 o 
   5   4   4      655.25      651.37     11.98 o 
   6   4   4     2910.95     2983.31     46.06 o 
   7   4   4      182.75      195.69      5.93 o 
   8   4   4       59.95       63.45      3.55 o 
   9   4   4       12.26        9.59      2.47 o 
  10   4   4        2.73        0.65      1.95 o 
  11   4   4       14.61       11.97      3.13 o 
  12   4   4        6.58        1.41      3.66 o 
  13   4   4        6.45        4.10      3.85 o 
  14   4   4     1102.12     1092.74     29.61 o 
  15   4   4      111.57       95.78      8.43 o 
  16   4   4      122.33      127.79     10.57 o 
  17   4   4        2.62       -5.05      5.05 o 
  18   4   4        7.19       -0.74      5.17 o 
  19   4   4        1.60       -2.25      5.10 o 
  20   4   4        2.71        3.45      5.31 o 
  21   4   4       25.16       26.44      7.45 o 
  22   4   4        4.88       -4.92      6.27 o 
  23   4   4        0.86       -4.95      7.62 o 
  24   4   4        0.65       -5.65      5.65 o 
  25   4   4        1.68       -6.73      6.73 o 
  26   4   4       54.20       40.19      7.98 o 
  27   4   4        6.75       -4.01      9.14 o 
   0   5   4     1884.49     1918.10     47.46 o 
   1   5   4      139.81      133.64      5.53 o 
   2   5   4       44.74       51.01      3.22 o 
   3   5   4       24.67       25.65      2.65 o 
   4   5   4       89.81      101.24      5.31 o 
   5   5   4      707.07      704.53     17.60 o 
   6   5   4       10.87       17.26      2.72 o 
   7   5   4      245.39      257.75      7.06 o 
   8   5   4       22.83       20.88      2.94 o 
   9   5   4       61.66       65.47      3.90 o 
  10   5   4        0.54       -2.42      2.74 o 
  11   5   4       87.38       91.27      5.22 o 
  12   5   4       15.48       15.65      3.49 o 
  13   5   4      325.25      350.20      9.32 o 
  14   5   4      463.49      538.44     18.64 o 
  15   5   4      670.51      696.17     30.50 o 
  16   5   4      185.31      214.59     18.75 o 
  17   5   4       18.18       21.20      6.18 o 
  18   5   4       51.52       53.77      7.20 o 
  19   5   4       23.17       31.03      6.57 o 
  20   5   4      120.67      153.13     11.06 o 
  21   5   4       28.84       45.91     12.55 o 
  22   5   4        3.89       -5.60      6.44 o 
  23   5   4        2.89       -0.75      6.43 o 
  24   5   4        2.25       -6.60      6.60 o 
  25   5   4       44.94       42.23     21.95 o 
  26   5   4       12.60        6.13      8.09 o 
   0   6   4      706.23      672.58     20.15 o 
   1   6   4       86.00       94.18      4.44 o 
   2   6   4       16.36       14.64      2.54 o 
   3   6   4       46.02       63.20      4.70 o 
   4   6   4       70.10       79.35      5.18 o 
   5   6   4       29.44       31.85      3.69 o 
   6   6   4      165.10      169.69      6.44 o 
   7   6   4      317.33      315.77      8.44 o 
   8   6   4        9.45        7.03      3.33 o 
   9   6   4       18.19       14.27      3.35 o 
  10   6   4        7.14        1.39      3.25 o 
  11   6   4      108.82      113.64      6.14 o 
  12   6   4        2.65        3.81      3.48 o 
  13   6   4      140.67      126.94      6.68 o 
  14   6   4      602.74      589.51     17.41 o 
  15   6   4       38.90       41.99      6.04 o 
  16   6   4       26.62       25.88      6.51 o 
  17   6   4       25.11       29.83      6.74 o 
  18   6   4       16.72       13.98      7.71 o 
  19   6   4        4.83       -0.92      5.57 o 
  20   6   4       93.02      111.59     15.07 o 
  21   6   4        6.69        7.02      8.77 o 
  22   6   4        6.90        3.64      9.90 o 
  23   6   4        5.80        2.51      7.29 o 
  24   6   4        1.24        0.84      7.69 o 
  25   6   4      102.11      137.85     33.80 o 
   0   7   4       12.76       11.93      7.65 o 
   1   7   4       14.12       15.95      4.95 o 
   2   7   4       35.98       55.24     12.98 o 
   3   7   4        6.53       22.97      4.50 o 
   4   7   4      187.40      248.57      9.41 o 
   5   7   4      418.13      394.47     10.01 o 
   6   7   4       39.50       26.92      5.01 o 
   7   7   4       92.47       94.69      5.93 o 
   8   7   4        2.60        0.79      3.42 o 
   9   7   4       10.29        7.83      3.70 o 
  10   7   4        3.03        2.05      3.55 o 
  11   7   4        4.81        2.09      3.59 o 
  12   7   4        4.21        1.96      3.60 o 
  13   7   4        4.49        3.46      6.41 o 
  14   7   4      124.49      113.46      9.49 o 
  15   7   4       15.08       16.53      5.64 o 
  16   7   4        0.94        2.45      5.20 o 
  17   7   4        0.91       -5.68      5.68 o 
  18   7   4       13.95       14.78      6.59 o 
  19   7   4        1.25        0.19      6.11 o 
  20   7   4        5.07        3.49      6.03 o 
  21   7   4        2.24       -3.07      6.71 o 
  22   7   4        3.53        8.18      7.63 o 
  23   7   4        0.66       -4.81      7.13 o 
  24   7   4        2.19       -5.63     11.09 o 
   0   8   4       31.94       36.97      7.29 o 
   1   8   4       27.29       49.89      5.41 o 
   2   8   4       20.15       31.57      5.09 o 
   3   8   4        6.57        3.56      4.53 o 
   4   8   4       27.89       22.83      4.82 o 
   5   8   4        4.26       -2.24      4.41 o 
   6   8   4      817.55      854.01     22.77 o 
   7   8   4       42.46       57.34      6.87 o 
   8   8   4        8.88        6.32      5.95 o 
   9   8   4        6.55        4.35      5.55 o 
  10   8   4        0.27       -5.85      5.85 o 
  11   8   4        0.19       -4.02      4.02 o 
  12   8   4       48.54       41.62      5.39 o 
  13   8   4        5.61       -2.89      4.45 o 
  14   8   4       23.62       21.58      5.55 o 
  15   8   4        7.63        9.93      6.45 o 
  16   8   4        3.91       11.44      5.58 o 
  17   8   4        0.14        8.78      5.60 o 
  18   8   4        0.53        2.41      6.06 o 
  19   8   4        1.35        7.91      6.50 o 
  20   8   4        8.67       12.23     15.12 o 
  21   8   4        4.58        4.00      7.55 o 
  22   8   4       15.62        9.16     11.84 o 
   0   9   4        6.69        5.40      5.96 o 
   1   9   4        1.49       -2.37      4.02 o 
   2   9   4       53.31       36.07      6.28 o 
   3   9   4        2.77       -0.08      5.19 o 
   4   9   4        9.98        5.57      5.38 o 
   5   9   4        9.86       -2.23      5.30 o 
   6   9   4       26.03       19.17      6.05 o 
   7   9   4       22.97       16.10      5.97 o 
   8   9   4        9.23        5.73      5.63 o 
   9   9   4        1.99       -1.61      5.54 o 
  10   9   4        0.11       -5.67      5.67 o 
  11   9   4        9.53        3.51      5.71 o 
  12   9   4        7.92       -3.43      5.50 o 
  13   9   4       12.43        0.17      6.10 o 
  14   9   4       13.27        8.11      7.06 o 
  15   9   4        0.14       -6.63      6.63 o 
  16   9   4        0.43       -3.87      6.91 o 
  17   9   4        0.73       -1.06      6.96 o 
  18   9   4        0.71        5.42      7.71 o 
  19   9   4        0.45        8.50      9.77 o 
  20   9   4       15.83       12.19      9.80 o 
   0  10   4       41.22       38.24     13.39 o 
   1  10   4        2.91       -6.33      8.42 o 
   2  10   4        0.91       -3.09      8.32 o 
   3  10   4        0.53       -8.17      8.17 o 
   4  10   4        2.86       -6.45      8.42 o 
   5  10   4        1.95       -8.20      8.20 o 
   6  10   4       24.23       23.44      6.72 o 
   7  10   4        4.03       -3.53      5.86 o 
   8  10   4        1.01       -6.47      6.47 o 
   9  10   4        0.43       -5.61      5.61 o 
  10  10   4        0.99       -1.00      6.43 o 
  11  10   4        9.95       -1.23      6.05 o 
  12  10   4        3.53       -5.91      6.16 o 
  13  10   4        0.69       -6.18      6.18 o 
  14  10   4        2.20       -5.39     10.08 o 
  15  10   4       13.91       13.06      8.01 o 
  16  10   4        0.44       -4.49      8.67 o 
  17  10   4        0.61       -2.24      7.59 o 
   0  11   4      103.47      162.75     20.76 o 
   1  11   4        8.86       -5.34      9.88 o 
   2  11   4        3.80       -9.64      9.64 o 
   3  11   4        2.48       -6.16      9.62 o 
   4  11   4        0.19       -9.53      9.53 o 
   5  11   4        0.75       -9.23      9.23 o 
   6  11   4        0.77      -10.83     10.83 o 
   7  11   4        0.56       -9.46      9.46 o 
   8  11   4       23.04       25.39     10.19 o 
   9  11   4       10.06        5.42      9.64 o 
  10  11   4        0.53       -2.71      9.45 o 
  11  11   4       32.57       35.60     10.35 o 
  12  11   4        0.44       -7.64     10.33 o 
  13  11   4        0.64       -1.93     13.18 o 
   0  12   4        2.14      -19.81     19.81 o 
   1  12   4        2.95      -12.11     12.11 o 
   2  12   4        1.25      -10.68     10.68 o 
   3  12   4        0.73      -11.90     11.90 o 
   4  12   4        1.38      -11.51     12.13 o 
   5  12   4        0.29      -11.90     11.90 o 
   6  12   4        5.77      -10.33     10.33 o 
   2   0   5     5354.91     4331.44    124.38 o 
   4   0   5      951.21      844.28     21.29 o 
   6   0   5     2855.89     2755.23     78.49 o 
   8   0   5      325.54      298.15      9.65 o 
  10   0   5     1742.04     1867.70     54.64 o 
  12   0   5      169.49      165.29      9.38 o 
  14   0   5     1064.41     1116.19     35.27 o 
  16   0   5       49.59       54.90      6.37 o 
  18   0   5      289.75      266.95     18.92 o 
  20   0   5       55.97       67.27      7.92 o 
  22   0   5       31.36       31.58      6.17 o 
  24   0   5        8.05       -0.30     10.84 o 
  26   0   5        9.48        5.44      6.91 o 
  28   0   5       62.21       56.99     12.87 o 
   1   1   5      729.47      675.66     14.74 o 
   2   1   5      538.17      492.29     11.28 o 
   3   1   5      982.81      836.35     17.92 o 
   4   1   5     1249.40     1106.25     25.01 o 
   5   1   5      324.01      315.10      7.83 o 
   6   1   5      776.87      746.33     14.51 o 
   7   1   5      142.61      137.13      5.58 o 
   8   1   5      139.66      131.93      6.38 o 
   9   1   5      220.28      222.37      7.00 o 
  10   1   5     3633.25     3571.08     69.57 o 
  11   1   5      707.82      734.67     19.33 o 
  12   1   5      773.26      781.12     20.51 o 
  13   1   5       10.56       11.58      3.03 o 
  14   1   5      324.03      318.17      9.85 o 
  15   1   5      314.00      316.96     10.07 o 
  16   1   5      137.49      123.56      6.93 o 
  17   1   5       32.74       28.86      4.07 o 
  18   1   5      202.01      196.58      8.89 o 
  19   1   5       21.29       20.79      5.22 o 
  20   1   5       10.57        6.23      3.78 o 
  21   1   5       36.82       43.67      6.51 o 
  22   1   5       61.62       59.18      4.95 o 
  23   1   5        7.74        0.19      4.20 o 
  24   1   5       20.77       12.64      4.99 o 
  25   1   5       28.84       14.44      6.57 o 
  26   1   5       12.44        9.80     10.32 o 
  27   1   5       10.44       -3.00     10.54 o 
  28   1   5       44.07       24.31     16.65 o 
  29   1   5        3.30       -3.02     10.42 o 
   1   2   5       36.31       34.34      2.24 o 
   2   2   5        3.17        4.79      1.05 o 
   3   2   5      882.52      880.56     16.74 o 
   4   2   5      331.73      324.37      6.80 o 
   5   2   5       74.30       73.14      3.22 o 
   6   2   5       97.80      110.46      3.63 o 
   7   2   5       36.34       39.98      2.43 o 
   8   2   5      283.48      331.00      7.12 o 
   9   2   5      272.16      276.37      7.96 o 
  10   2   5       47.77       42.96      4.23 o 
  11   2   5       28.54       23.62      2.80 o 
  12   2   5      104.72       92.14      5.95 o 
  13   2   5        7.04        3.64      2.87 o 
  14   2   5        3.30        0.61      2.73 o 
  15   2   5      395.24      436.79     13.85 o 
  16   2   5       61.48       59.32      7.49 o 
  17   2   5       20.70       18.41      3.95 o 
  18   2   5      239.66      266.59     10.60 o 
  19   2   5      547.34      600.10     22.25 o 
  20   2   5       16.26        9.48      3.78 o 
  21   2   5       12.31       14.74      5.09 o 
  22   2   5       17.31       13.73      5.12 o 
  23   2   5       16.61       16.46      7.40 o 
  24   2   5       14.18       10.53      6.39 o 
  25   2   5        7.29       -0.80      6.36 o 
  26   2   5        0.14       -6.35      6.35 o 
  27   2   5       35.78       37.10      8.30 o 
  28   2   5       12.76       -0.25      7.10 o 
  29   2   5       11.08       17.72     10.73 o 
   1   3   5       26.65       27.59      2.41 o 
   2   3   5     1353.59     1267.05     20.31 o 
   3   3   5       12.73       12.27      2.10 o 
   4   3   5       56.72       55.05      3.28 o 
   5   3   5        7.17        2.85      1.30 o 
   6   3   5       85.35       57.09      3.85 o 
   7   3   5      693.50      731.03     20.08 o 
   8   3   5     1331.05     1294.95     27.93 o 
   9   3   5      380.73      403.78      9.56 o 
  10   3   5      325.98      327.03      7.61 o 
  11   3   5       13.92        9.71      2.14 o 
  12   3   5      125.09      124.51      7.26 o 
  13   3   5       12.77        9.63      2.74 o 
  14   3   5       89.12       84.51      6.31 o 
  15   3   5       92.17       89.61      8.69 o 
  16   3   5      564.15      598.69     19.49 o 
  17   3   5      448.61      482.81     17.31 o 
  18   3   5      121.04      130.74     19.82 o 
  19   3   5      204.51      229.95     12.28 o 
  20   3   5       90.47       95.49      8.62 o 
  21   3   5       15.46       12.15      5.80 o 
  22   3   5        4.31        2.91      4.90 o 
  23   3   5        2.69       -5.74      6.62 o 
  24   3   5        0.14       -6.59      6.59 o 
  25   3   5        3.76       -2.49      5.81 o 
  26   3   5        6.80       -5.90      5.90 o 
  27   3   5        4.16       -6.05      7.98 o 
  28   3   5        0.55        3.55      9.37 o 
   1   4   5     1078.25     1014.28     18.79 o 
   2   4   5      457.37      457.79     10.11 o 
   3   4   5        4.90       11.39      3.70 o 
   4   4   5     2511.33     2561.60     39.80 o 
   5   4   5      492.44      505.45     11.67 o 
   6   4   5      365.91      410.99      8.91 o 
   7   4   5      968.48     1017.66     17.55 o 
   8   4   5      114.70      120.31      5.73 o 
   9   4   5       21.61       21.89      3.20 o 
  10   4   5      105.92      108.31      7.48 o 
  11   4   5       17.96       21.37      3.81 o 
  12   4   5      220.67      211.45      8.22 o 
  13   4   5      448.42      428.62     13.33 o 
  14   4   5      421.40      383.34     15.18 o 
  15   4   5       85.54       71.89      9.00 o 
  16   4   5      272.53      261.75     13.03 o 
  17   4   5       19.98        8.92      5.77 o 
  18   4   5        6.14        1.28      5.49 o 
  19   4   5       26.76       24.16      7.05 o 
  20   4   5       23.81       17.23      6.17 o 
  21   4   5        9.34        7.93      6.00 o 
  22   4   5        3.19        7.05      9.04 o 
  23   4   5        3.60       -2.21     12.02 o 
  24   4   5        4.62       -6.16      9.88 o 
  25   4   5        9.80       -4.58      7.39 o 
  26   4   5        2.42       -6.43      6.43 o 
  27   4   5        0.27       -9.84      9.84 o 
   1   5   5      244.21      237.91      6.27 o 
   2   5   5        0.12       -1.28      2.13 o 
   3   5   5       60.74       58.36      3.59 o 
   4   5   5      377.10      351.15     10.96 o 
   5   5   5      212.01      224.31      7.59 o 
   6   5   5       45.39       41.57      3.77 o 
   7   5   5       52.21       47.01      3.48 o 
   8   5   5       55.57       51.42      3.71 o 
   9   5   5      171.31      179.27      6.60 o 
  10   5   5      128.21      126.91      6.07 o 
  11   5   5      210.09      242.58      7.70 o 
  12   5   5       93.40       95.81      5.92 o 
  13   5   5      183.29      202.98      9.93 o 
  14   5   5     1130.51     1217.09     28.21 o 
  15   5   5      393.87      450.85     17.51 o 
  16   5   5      471.43      507.26     18.58 o 
  17   5   5      195.12      212.42     19.47 o 
  18   5   5       21.25       15.53      8.81 o 
  19   5   5       11.17        9.02      9.84 o 
  20   5   5       24.77       31.13      9.68 o 
  21   5   5        3.38        7.64      7.72 o 
  22   5   5        4.52       -0.06     15.21 o 
  23   5   5       24.99       14.72      7.97 o 
  24   5   5        3.28       -7.24      9.06 o 
  25   5   5       44.90       35.76     21.12 o 
  26   5   5        0.82       -4.65     16.83 o 
   1   6   5       18.90       16.79      4.02 o 
   2   6   5        1.66        3.47      2.43 o 
   3   6   5      117.06      121.25      5.32 o 
   4   6   5      281.29      278.99      8.71 o 
   5   6   5       32.77       29.02      4.70 o 
   6   6   5      154.65      161.30      6.42 o 
   7   6   5       68.62       55.93      4.13 o 
   8   6   5       20.41       15.95      3.39 o 
   9   6   5       26.67       22.17      3.64 o 
  10   6   5      100.52       78.40      4.81 o 
  11   6   5       63.51       58.38      4.53 o 
  12   6   5      128.58      133.09      6.73 o 
  13   6   5       54.07       46.01      5.17 o 
  14   6   5      239.88      266.44     11.32 o 
  15   6   5       10.57       11.06      6.32 o 
  16   6   5      102.97       63.75     10.38 o 
  17   6   5       55.82       62.78     12.23 o 
  18   6   5       10.81        3.49     10.04 o 
  19   6   5        1.54        1.07     10.00 o 
  20   6   5       27.30       28.88     11.06 o 
  21   6   5        7.56        6.63      9.25 o 
  22   6   5       21.20        9.67      7.67 o 
  23   6   5       36.26       31.32      9.29 o 
  24   6   5        5.26        3.44      7.84 o 
  25   6   5       70.20       30.17     14.47 o 
   1   7   5       65.03       58.96      5.63 o 
   2   7   5      236.15      245.19     10.76 o 
   3   7   5      205.46      248.45      9.51 o 
   4   7   5      607.12      681.79     15.67 o 
   5   7   5      290.90      295.66     11.02 o 
   6   7   5       62.72       54.86      5.10 o 
   7   7   5       17.68        2.79      3.56 o 
   8   7   5      118.23      102.39      5.68 o 
   9   7   5       34.36       29.17      4.15 o 
  10   7   5      127.00      125.68      6.68 o 
  11   7   5        8.81        4.90      3.78 o 
  12   7   5       14.18        9.67      3.96 o 
  13   7   5       16.85       17.33      4.63 o 
  14   7   5       68.86       69.46      5.97 o 
  15   7   5        7.13        9.24      6.18 o 
  16   7   5        7.06       11.31      6.24 o 
  17   7   5       12.82       12.01     10.43 o 
  18   7   5        3.64        1.95      6.25 o 
  19   7   5        1.98       -6.02      6.02 o 
  20   7   5        1.79        3.22      8.90 o 
  21   7   5        6.58       12.78     11.87 o 
  22   7   5       23.51       18.18     14.24 o 
  23   7   5        4.47       -6.87      7.53 o 
   1   8   5      320.55      337.80     11.02 o 
   2   8   5       80.09       73.00      6.11 o 
   3   8   5       65.34       57.64      5.65 o 
   4   8   5       28.38       23.36      4.98 o 
   5   8   5       30.85       27.15      6.73 o 
   6   8   5       57.09       61.57      5.68 o 
   7   8   5       49.30       37.03      5.21 o 
   8   8   5      163.96      161.06      9.25 o 
   9   8   5       13.47        5.09      5.56 o 
  10   8   5        0.60       -5.30      5.30 o 
  11   8   5        3.25       -5.47      5.47 o 
  12   8   5       19.17        9.60      7.78 o 
  13   8   5        3.63       -0.89      4.95 o 
  14   8   5       51.19       41.82      6.59 o 
  15   8   5       20.78       16.99      5.72 o 
  16   8   5       15.73       28.29      6.23 o 
  17   8   5       29.37       32.91     12.06 o 
  18   8   5        1.72        1.70      6.59 o 
  19   8   5       19.12       13.94      8.85 o 
  20   8   5       36.47       34.03      9.58 o 
  21   8   5        0.76        0.70      6.85 o 
  22   8   5        7.03       -6.68     10.81 o 
   1   9   5        0.68       -3.13      4.86 o 
   2   9   5       30.78       17.95      4.99 o 
   3   9   5        6.78       -3.17      4.58 o 
   4   9   5       45.95       46.08      6.65 o 
   5   9   5        5.00       -5.25      5.25 o 
   6   9   5        4.98       -4.11      5.21 o 
   7   9   5        0.41        1.16      5.49 o 
   8   9   5       29.89       22.70      6.37 o 
   9   9   5        6.18       -4.56      8.05 o 
  10   9   5        0.41       -2.73      5.79 o 
  11   9   5       17.11        1.58      5.51 o 
  12   9   5        2.74       -6.58      6.71 o 
  13   9   5        0.49       -0.55      6.63 o 
  14   9   5        4.37       -3.83      6.56 o 
  15   9   5        5.57        4.15      7.06 o 
  16   9   5        4.55        4.34      7.23 o 
  17   9   5        0.02        7.25      9.29 o 
  18   9   5        1.49        3.27      8.94 o 
  19   9   5       10.31       15.76      9.95 o 
   1  10   5        1.15       -6.50      8.19 o 
   2  10   5       17.55       18.60      8.92 o 
   3  10   5        8.22       -1.03      8.36 o 
   4  10   5        8.85        2.77      5.89 o 
   5  10   5        4.68        1.26      6.00 o 
   6  10   5        3.64       -2.24      5.71 o 
   7  10   5        1.84       -1.66      6.73 o 
   8  10   5        0.83       -5.88      5.88 o 
   9  10   5        1.74       -6.19      6.19 o 
  10  10   5        8.50        4.53      7.17 o 
  11  10   5       12.72        4.06      7.66 o 
  12  10   5        0.62       -6.09      6.09 o 
  13  10   5        3.75        4.49      7.55 o 
  14  10   5        0.28       -8.44      8.44 o 
  15  10   5        6.60        4.61      7.92 o 
  16  10   5        0.30        1.21      7.79 o 
   1  11   5        9.08        8.16      9.98 o 
   2  11   5       13.20        9.31     10.12 o 
   3  11   5       13.60       11.33      9.95 o 
   4  11   5        0.72       -9.28      9.28 o 
   5  11   5        1.25      -10.51     10.51 o 
   6  11   5        0.78       -6.10     10.22 o 
   7  11   5       14.07       -1.68      9.23 o 
   8  11   5        6.01       -1.72      9.45 o 
   9  11   5       17.23        7.30      9.59 o 
  10  11   5        1.79       -3.32      9.40 o 
  11  11   5       41.32       29.49     10.32 o 
  12  11   5       12.88       29.42      9.64 o 
   1  12   5        0.23      -10.42     10.42 o 
   2  12   5        0.97      -10.57     10.57 o 
   3  12   5        5.13      -10.53     10.53 o 
   4  12   5        1.55      -11.12     11.83 o 
   0   0   6      375.19      278.54     11.32 o 
   2   0   6     1662.15     1364.78     44.68 o 
   4   0   6     1096.13     1081.03     34.00 o 
   6   0   6      267.65      255.80      9.72 o 
   8   0   6      220.18      229.21      8.65 o 
  10   0   6      469.14      486.86     17.80 o 
  12   0   6       29.42       25.82      4.70 o 
  14   0   6      124.06      113.85      8.97 o 
  16   0   6       29.71       35.46      5.96 o 
  18   0   6      614.16      564.24     22.36 o 
  20   0   6        0.64       -5.16      6.77 o 
  22   0   6        1.40       -1.59      5.29 o 
  24   0   6        3.44        2.67      6.57 o 
  26   0   6        1.44       -4.65      9.27 o 
  28   0   6       28.11       -8.04     14.63 o 
   0   1   6      259.75      268.25     10.90 o 
   1   1   6      112.15       77.65      6.22 o 
   2   1   6      888.70      812.66     15.90 o 
   3   1   6     5874.63     5377.61     93.76 o 
   4   1   6       27.20       27.03      2.64 o 
   5   1   6      172.75      196.56      5.73 o 
   6   1   6      120.18      114.75      7.63 o 
   7   1   6        3.20        2.01      1.00 o 
   8   1   6       99.11       87.77      5.52 o 
   9   1   6      140.71      132.87      5.67 o 
  10   1   6      176.03      200.39      7.13 o 
  11   1   6      576.29      584.05     14.43 o 
  12   1   6      223.74      200.61     10.10 o 
  13   1   6       14.23        9.25      2.92 o 
  14   1   6       48.76       45.29      4.10 o 
  15   1   6      156.92      147.43      7.36 o 
  16   1   6       93.08       84.78      6.14 o 
  17   1   6      174.41      180.12      8.50 o 
  18   1   6      280.59      272.44     14.53 o 
  19   1   6       13.66       12.53      6.73 o 
  20   1   6       11.57       12.50      4.06 o 
  21   1   6       12.28       16.15      4.29 o 
  22   1   6       43.12       36.35      5.05 o 
  23   1   6        0.46       -3.60      4.03 o 
  24   1   6       63.03       61.01      7.96 o 
  25   1   6        1.54       -6.15      6.23 o 
  26   1   6        1.90       -6.44      6.44 o 
  27   1   6        0.47       -9.15      9.15 o 
  28   1   6       36.43       11.58     11.61 o 
   0   2   6       96.82       90.32      4.86 o 
   1   2   6       31.18       22.65      2.40 o 
   2   2   6        7.32        5.23      1.18 o 
   3   2   6        4.22        8.39      1.57 o 
   4   2   6     1404.31     1279.38     21.58 o 
   5   2   6        0.59        0.09      1.51 o 
   6   2   6       18.54       17.80      2.13 o 
   7   2   6        2.05        2.06      2.15 o 
   8   2   6      139.51      137.84      6.70 o 
   9   2   6      524.80      526.72     17.14 o 
  10   2   6      429.90      430.36     11.26 o 
  11   2   6       86.34      101.85      5.58 o 
  12   2   6      162.56      159.65      6.82 o 
  13   2   6       13.65        8.26      2.95 o 
  14   2   6        0.28       -0.98      2.80 o 
  15   2   6      205.67      217.70     15.54 o 
  16   2   6        3.82        3.83      3.51 o 
  17   2   6      281.97      277.95     11.71 o 
  18   2   6      975.81     1085.68     23.09 o 
  19   2   6      279.91      340.71     13.09 o 
  20   2   6        0.40       -0.56      4.94 o 
  21   2   6        2.89        1.11      5.27 o 
  22   2   6       32.16       34.09      6.02 o 
  23   2   6        5.94        5.90      6.94 o 
  24   2   6      219.14      207.13     15.66 o 
  25   2   6        1.55       -3.42      9.11 o 
  26   2   6        0.34       -6.19      6.19 o 
  27   2   6        0.93       -6.81      6.81 o 
  28   2   6        8.78       -8.40      8.40 o 
   0   3   6      107.17      107.56      5.15 o 
   1   3   6       67.33       65.46      3.45 o 
   2   3   6     1876.13     1725.55     27.24 o 
   3   3   6      372.05      344.00      9.15 o 
   4   3   6       39.06       24.74      2.46 o 
   5   3   6        5.11        5.06      2.08 o 
   6   3   6      229.06      235.68      7.76 o 
   7   3   6      140.88      136.01      5.89 o 
   8   3   6      935.59      941.64     17.07 o 
   9   3   6     1250.75     1218.97     23.41 o 
  10   3   6       70.33       68.06      6.42 o 
  11   3   6        7.57        7.29      3.68 o 
  12   3   6       83.62       76.63      7.95 o 
  13   3   6        0.55       -3.66      3.66 o 
  14   3   6        9.85        6.56      5.09 o 
  15   3   6      239.99      252.29     18.13 o 
  16   3   6      441.44      449.28     16.84 o 
  17   3   6      884.40      945.18     27.23 o 
  18   3   6      365.65      419.36     16.48 o 
  19   3   6       95.31       99.74      8.98 o 
  20   3   6        6.27        7.92      5.91 o 
  21   3   6        0.82       -1.30      5.67 o 
  22   3   6        6.67        1.43      5.22 o 
  23   3   6        2.69       -1.02      7.19 o 
  24   3   6       17.72        3.78      7.18 o 
  25   3   6        0.75       -5.31      7.84 o 
  26   3   6        0.74       -5.99      5.99 o 
  27   3   6        0.40      -10.10     10.10 o 
   0   4   6       17.91       19.80      4.06 o 
   1   4   6      393.45      393.92      9.29 o 
   2   4   6      571.03      550.26     11.77 o 
   3   4   6      347.40      336.64      8.52 o 
   4   4   6      321.38      311.01      8.20 o 
   5   4   6      595.08      545.33     14.05 o 
   6   4   6       15.48        8.52      3.33 o 
   7   4   6      102.48       68.38      4.88 o 
   8   4   6       34.78       30.40      4.20 o 
   9   4   6      135.19      148.64      7.08 o 
  10   4   6      163.69      166.50      7.43 o 
  11   4   6       36.63       30.90      3.65 o 
  12   4   6      202.64      188.75      9.25 o 
  13   4   6       48.72       52.60      5.46 o 
  14   4   6       78.69       65.45      6.07 o 
  15   4   6      123.88      149.41     11.53 o 
  16   4   6       24.18       18.55      6.51 o 
  17   4   6       13.35       -0.12      5.89 o 
  18   4   6        7.06        4.14      6.10 o 
  19   4   6       12.19        8.04      6.61 o 
  20   4   6        0.33       -1.37      6.38 o 
  21   4   6        4.91        4.11      6.31 o 
  22   4   6        0.94        2.43      5.96 o 
  23   4   6        8.69        0.20      8.51 o 
  24   4   6       10.73       -1.27      7.42 o 
  25   4   6        8.77       -0.51     12.09 o 
  26   4   6        0.28      -11.40     11.40 o 
  27   4   6        0.28      -13.26     13.26 o 
   0   5   6       53.33       50.63      5.37 o 
   1   5   6      101.49       92.27      4.60 o 
   2   5   6        1.86        3.34      2.43 o 
   3   5   6      106.25      105.42      5.01 o 
   4   5   6       22.97       16.88      2.73 o 
   5   5   6       24.28       26.33      3.44 o 
   6   5   6       10.65       12.75      3.28 o 
   7   5   6       23.28       17.57      2.91 o 
   8   5   6       24.81       19.44      3.25 o 
   9   5   6       40.04       36.90      3.70 o 
  10   5   6        0.93        0.73      3.03 o 
  11   5   6      329.26      377.37     10.29 o 
  12   5   6       39.02       41.64      5.32 o 
  13   5   6       46.87       56.08      5.89 o 
  14   5   6      181.71      216.56     10.71 o 
  15   5   6       43.60       51.10      6.19 o 
  16   5   6       90.08       82.61     10.11 o 
  17   5   6       89.27       93.39     17.99 o 
  18   5   6       11.47        5.17     10.38 o 
  19   5   6        2.37        0.23     12.27 o 
  20   5   6        1.72        3.48      9.24 o 
  21   5   6        0.12       -0.66     12.29 o 
  22   5   6        1.76        0.85     13.16 o 
  23   5   6        1.72       -7.71      7.71 o 
  24   5   6       13.92        2.88      7.99 o 
  25   5   6       31.34       17.93     26.18 o 
   0   6   6        5.41       -0.36      4.36 o 
   1   6   6        1.00       -1.87      3.27 o 
   2   6   6        8.14        2.69      3.31 o 
   3   6   6      318.13      306.71      9.15 o 
   4   6   6      276.69      283.33      8.45 o 
   5   6   6       14.45       11.90      4.53 o 
   6   6   6       43.03       36.05      4.28 o 
   7   6   6        4.24       -1.34      3.12 o 
   8   6   6       18.81       12.64      3.46 o 
   9   6   6       28.72       22.35      3.73 o 
  10   6   6       29.82       26.73      3.97 o 
  11   6   6      103.02      107.93      6.15 o 
  12   6   6      115.33      129.72      8.09 o 
  13   6   6       10.91       14.90      5.08 o 
  14   6   6       23.70       30.94      5.63 o 
  15   6   6        2.71        5.60      5.17 o 
  16   6   6      113.95       90.30     10.35 o 
  17   6   6       24.69       34.44     11.54 o 
  18   6   6        2.61        4.60      9.82 o 
  19   6   6        1.44       -2.36      9.05 o 
  20   6   6        0.34        2.53      6.70 o 
  21   6   6        2.24        5.97     13.22 o 
  22   6   6       35.46       15.79      8.38 o 
  23   6   6        3.46       -7.01     14.89 o 
  24   6   6        0.75       -7.74      7.74 o 
   0   7   6       28.70       30.74      6.57 o 
   1   7   6       25.53       16.08      5.03 o 
   2   7   6      343.98      351.89     12.49 o 
   3   7   6      907.23      914.82     19.32 o 
   4   7   6      791.60      853.38     18.39 o 
   5   7   6        6.55       12.45      5.36 o 
   6   7   6       15.96       11.63      4.25 o 
   7   7   6        3.64       -2.27      3.99 o 
   8   7   6      101.86       94.49      6.31 o 
   9   7   6       10.82        7.96      3.90 o 
  10   7   6      178.33      185.70      7.83 o 
  11   7   6       75.15       63.35      5.00 o 
  12   7   6        4.79        6.88      4.40 o 
  13   7   6        5.86        8.22      4.96 o 
  14   7   6       16.87       17.55      5.41 o 
  15   7   6        1.83       -2.60      5.05 o 
  16   7   6       38.13       42.39      9.44 o 
  17   7   6        1.46       -3.59      7.43 o 
  18   7   6        5.50        2.53      6.38 o 
  19   7   6        0.32       -0.99      9.98 o 
  20   7   6        0.63       11.70      9.97 o 
  21   7   6        1.80        2.87      8.85 o 
  22   7   6       59.99       69.15     14.08 o 
   0   8   6        2.08        6.76      9.44 o 
   1   8   6      140.84      144.76      9.80 o 
   2   8   6      307.40      307.01     10.77 o 
   3   8   6       81.24       67.03      6.09 o 
   4   8   6      247.26      255.75     10.99 o 
   5   8   6       19.95       23.28      5.12 o 
   6   8   6        0.37        2.68      4.56 o 
   7   8   6        3.90        8.95      4.64 o 
   8   8   6      108.88      106.74      8.81 o 
   9   8   6       93.76       89.65      7.71 o 
  10   8   6        2.82       -4.31      4.31 o 
  11   8   6        0.08       -6.19      6.19 o 
  12   8   6        3.83        2.20      6.44 o 
  13   8   6        0.52       -1.74      9.03 o 
  14   8   6        8.20       15.48      6.96 o 
  15   8   6       15.93       12.96     18.95 o 
  16   8   6        1.82       -3.17      6.42 o 
  17   8   6       43.91       41.36     11.22 o 
  18   8   6        4.10       -2.18      6.26 o 
  19   8   6        4.39        9.97      8.04 o 
  20   8   6        0.11        6.18      6.97 o 
  21   8   6        1.28       -0.38     19.57 o 
   0   9   6       14.97        9.93      6.75 o 
   1   9   6        0.44       -4.45      4.65 o 
   2   9   6        7.95        0.71      4.71 o 
   3   9   6        0.71       -3.38      4.58 o 
   4   9   6       13.94       12.50      4.88 o 
   5   9   6        1.59       -3.98      4.52 o 
   6   9   6        4.21       -1.40      5.50 o 
   7   9   6        1.11       -3.09      5.30 o 
   8   9   6       21.42       13.76      5.83 o 
   9   9   6       24.85       13.92      7.21 o 
  10   9   6        6.13       -4.72      7.85 o 
  11   9   6        4.71       -1.66      9.23 o 
  12   9   6        1.82       -0.19      6.43 o 
  13   9   6        0.45       -4.23      6.48 o 
  14   9   6        0.90       -0.53      7.14 o 
  15   9   6        4.80        3.88      7.33 o 
  16   9   6        9.17       12.62      9.34 o 
  17   9   6        2.45        3.77      9.18 o 
  18   9   6        3.18       14.58     16.13 o 
   0  10   6        3.98       -7.26     11.94 o 
   1  10   6        1.41        1.96      8.40 o 
   2  10   6       45.50       55.61      7.55 o 
   3  10   6        2.65        7.45      6.29 o 
   4  10   6        1.78       -3.40      5.94 o 
   5  10   6        2.59       -1.55      6.11 o 
   6  10   6        0.54       -5.68      5.68 o 
   7  10   6        1.07       -4.15      5.83 o 
   8  10   6        1.63       -3.65      5.84 o 
   9  10   6        0.61       -7.51      7.51 o 
  10  10   6        0.68       -5.54      7.22 o 
  11  10   6        8.57        5.20      6.48 o 
  12  10   6        1.10        4.36      7.51 o 
  13  10   6        0.34       -1.20      8.91 o 
  14  10   6        0.06        1.10     10.61 o 
  15  10   6        0.35       -8.61      8.61 o 
   0  11   6        1.13      -13.24     13.24 o 
   1  11   6        2.23        2.47      9.90 o 
   2  11   6       10.54        6.96      9.82 o 
   3  11   6       18.14       16.80      9.60 o 
   4  11   6        0.35       -6.60      9.06 o 
   5  11   6        0.25       -8.78      8.78 o 
   6  11   6        0.07       -8.68      8.68 o 
   7  11   6        0.35       -8.62      9.84 o 
   8  11   6        1.43       -1.59      9.10 o 
   9  11   6       13.59        9.18      9.63 o 
  10  11   6        6.61       -4.01      9.40 o 
  11  11   6        0.45       18.56      9.35 o 
   2   0   7      122.11      108.64      6.44 o 
   4   0   7      165.39      154.92      6.13 o 
   6   0   7      392.54      385.33     10.24 o 
   8   0   7      948.61      956.79     24.60 o 
  10   0   7      990.47     1048.66     26.95 o 
  12   0   7       17.40       14.42      4.44 o 
  14   0   7      217.24      213.34     11.90 o 
  16   0   7       34.67       42.18      6.70 o 
  18   0   7       60.22       54.98     15.04 o 
  20   0   7        6.13        1.90      7.75 o 
  22   0   7        8.83       11.23      6.92 o 
  24   0   7        2.15        0.31      6.10 o 
  26   0   7        6.02      -13.55     13.55 o 
   1   1   7     1662.46     1610.31     26.77 o 
   2   1   7      194.88      189.84      8.72 o 
   3   1   7      471.63      436.71      9.04 o 
   4   1   7      570.33      509.98     10.09 o 
   5   1   7       24.73       25.25      2.23 o 
   6   1   7      487.76      461.95      9.39 o 
   7   1   7      254.08      281.48      7.24 o 
   8   1   7      154.64      139.20      5.33 o 
   9   1   7       31.78       44.49      4.38 o 
  10   1   7     1100.78     1119.86     28.05 o 
  11   1   7      321.27      331.58     11.29 o 
  12   1   7      131.37      115.91      6.35 o 
  13   1   7        3.25        2.13      2.73 o 
  14   1   7      136.30      139.86      7.22 o 
  15   1   7      185.97      184.65      8.31 o 
  16   1   7       56.22       53.01      5.01 o 
  17   1   7       18.84        9.83      4.19 o 
  18   1   7       32.62       30.00      9.88 o 
  19   1   7       11.98        6.44      4.40 o 
  20   1   7        5.26        3.69      4.46 o 
  21   1   7       41.67       40.82      5.72 o 
  22   1   7       25.09       13.19      5.90 o 
  23   1   7        1.61       -4.77      5.35 o 
  24   1   7        1.16       -2.85      5.56 o 
  25   1   7        2.51       -2.87      6.55 o 
  26   1   7        2.82       -8.34      8.34 o 
  27   1   7        4.60       -8.57      8.57 o 
  28   1   7       33.47       43.21     13.40 o 
   1   2   7       33.22       27.35      2.61 o 
   2   2   7        0.23       -1.39      1.39 o 
   3   2   7      158.74      157.19      6.43 o 
   4   2   7      248.11      249.79      8.06 o 
   5   2   7       54.61       48.11      3.36 o 
   6   2   7       20.49       17.63      2.87 o 
   7   2   7       10.22        8.14      2.38 o 
   8   2   7      131.45      141.47      7.94 o 
   9   2   7       86.67       76.44      4.83 o 
  10   2   7      299.82      302.16      9.18 o 
  11   2   7       64.81       54.53      4.30 o 
  12   2   7      117.50      124.52      6.42 o 
  13   2   7       12.25       10.60      3.60 o 
  14   2   7        9.58       10.14      3.43 o 
  15   2   7      191.85      200.67      9.48 o 
  16   2   7      208.80      213.58     10.27 o 
  17   2   7      105.30      114.27      9.90 o 
  18   2   7      216.11      307.35     14.67 o 
  19   2   7      396.49      475.55     15.89 o 
  20   2   7        7.20        7.35      6.71 o 
  21   2   7       47.82       38.13      6.53 o 
  22   2   7       37.79       40.04      6.67 o 
  23   2   7       10.18       14.50      6.69 o 
  24   2   7        6.07        4.34     14.05 o 
  25   2   7        6.00       -4.65      9.78 o 
  26   2   7        2.23      -10.53     10.53 o 
  27   2   7       51.92       34.66     11.67 o 
   1   3   7       43.61       42.02      3.46 o 
   2   3   7      720.54      723.30     19.06 o 
   3   3   7      113.61       99.44      8.16 o 
   4   3   7      311.72      276.99      6.97 o 
   5   3   7       77.73       65.34      3.69 o 
   6   3   7       94.73       74.67      4.48 o 
   7   3   7      665.47      659.69     13.76 o 
   8   3   7      635.85      653.25     13.74 o 
   9   3   7      313.78      338.87      8.92 o 
  10   3   7       62.68       48.66      4.53 o 
  11   3   7       36.49       47.34      5.25 o 
  12   3   7       35.10       35.04      5.18 o 
  13   3   7       13.53        7.15      4.59 o 
  14   3   7       53.69       54.28      6.18 o 
  15   3   7      160.93      151.85     21.36 o 
  16   3   7      219.36      217.18     12.45 o 
  17   3   7      153.41      174.42     12.01 o 
  18   3   7       77.31       92.36     15.30 o 
  19   3   7      158.42      177.88     12.22 o 
  20   3   7       17.45       24.70      7.47 o 
  21   3   7        3.50       -4.13      5.52 o 
  22   3   7        6.91        3.93      5.77 o 
  23   3   7        2.81       -1.47      5.45 o 
  24   3   7        2.37       -2.90      7.28 o 
  25   3   7        1.56       -9.74      9.74 o 
  26   3   7        3.22      -12.04     12.20 o 
  27   3   7        7.41        0.15      8.13 o 
   1   4   7      147.84      121.94      5.48 o 
   2   4   7      267.79      252.86      7.47 o 
   3   4   7      162.83      134.56      8.52 o 
   4   4   7      857.48      847.75     18.66 o 
   5   4   7      226.92      134.19     14.55 o 
   6   4   7       17.62       15.37      4.23 o 
   8   4   7       13.76       10.17      3.44 o 
   9   4   7        6.41        6.72      3.13 o 
  10   4   7       50.88       44.77      4.24 o 
  11   4   7        8.71        8.38      4.26 o 
  12   4   7      143.06      150.59      8.86 o 
  13   4   7      391.66      385.30     12.98 o 
  14   4   7      609.05      668.20     18.38 o 
  15   4   7       55.44       68.44      6.56 o 
  16   4   7      166.03      188.21     12.28 o 
  17   4   7       17.09        6.49      6.46 o 
  18   4   7        0.68       -3.36      7.39 o 
  19   4   7        2.28       -0.58      6.58 o 
  20   4   7        9.81       -1.86      7.81 o 
  21   4   7        2.47        2.43      6.53 o 
  22   4   7        1.99        3.83      9.36 o 
  23   4   7        0.73       -7.81      8.12 o 
  24   4   7        0.15       -9.73     11.86 o 
  25   4   7        1.54       -5.86      8.93 o 
   1   5   7       49.24       41.29      3.23 o 
   2   5   7       15.59       14.41      2.85 o 
   3   5   7        7.19        5.12      2.66 o 
   4   5   7       97.33       94.03      5.08 o 
   5   5   7      173.55      172.06      6.29 o 
   6   5   7        4.00        1.66      2.82 o 
   7   5   7        4.79        1.78      2.98 o 
   8   5   7       15.04        5.08      3.30 o 
   9   5   7        0.96       -2.04      3.14 o 
  10   5   7       21.99       13.69      3.64 o 
  11   5   7      116.73      118.96      7.88 o 
  12   5   7       35.98       37.15      5.34 o 
  13   5   7       61.27       55.50      6.75 o 
  14   5   7      395.36      424.46     14.35 o 
  15   5   7       95.25      131.24     10.67 o 
  16   5   7      300.38      287.23     19.21 o 
  17   5   7       59.69       64.61     11.24 o 
  18   5   7       25.58       29.38     13.11 o 
  19   5   7        0.35       -2.26     11.01 o 
  20   5   7        9.02        5.98     11.79 o 
  21   5   7        0.82       -3.16      9.93 o 
  22   5   7        0.61       -1.30     14.29 o 
  23   5   7        8.95        0.15     19.49 o 
  24   5   7        1.39       -7.49      8.80 o 
  25   5   7       21.89       -0.36     15.50 o 
   1   6   7       12.52       14.66      3.62 o 
   2   6   7       28.38       26.87      3.98 o 
   3   6   7       81.09       81.08      5.44 o 
   4   6   7      155.30      149.78      7.00 o 
   5   6   7       11.74       13.54      4.23 o 
   6   6   7      167.04      163.60      6.87 o 
   7   6   7       87.37       73.00      4.66 o 
   8   6   7        9.27        4.22      3.41 o 
   9   6   7       42.46       36.36      4.17 o 
  10   6   7      107.26       94.87      7.14 o 
  11   6   7      124.47      123.43      8.34 o 
  12   6   7       78.78       68.10      6.43 o 
  13   6   7       33.91       32.31      5.82 o 
  14   6   7       82.46      101.55     13.20 o 
  15   6   7        6.19        3.92      5.44 o 
  16   6   7       46.02       37.97      9.61 o 
  17   6   7       48.43       39.99      9.15 o 
  18   6   7        6.57       12.08     12.55 o 
  19   6   7        1.70        7.49     11.83 o 
  20   6   7       12.94       16.74      7.34 o 
  21   6   7        0.12        0.31     14.84 o 
  22   6   7        9.42       13.72     14.12 o 
  23   6   7        7.91       16.52     20.80 o 
  24   6   7        2.88      -12.08     12.08 o 
   1   7   7       29.32       27.58      4.59 o 
   2   7   7       94.94      101.21      8.29 o 
   3   7   7       33.83       37.06      4.94 o 
   4   7   7      344.87      386.13     11.38 o 
   5   7   7       95.04       86.41      6.94 o 
   6   7   7        2.25        3.55      4.24 o 
   7   7   7        0.21       -1.32      4.10 o 
   8   7   7      115.65      105.29      6.81 o 
   9   7   7       19.56       20.87      4.71 o 
  10   7   7       69.31       68.27      5.71 o 
  11   7   7       18.74       16.43      5.25 o 
  12   7   7       13.38        8.26      5.23 o 
  13   7   7       37.08       32.01      8.48 o 
  14   7   7      135.29      146.92     13.70 o 
  15   7   7        6.24        6.47      6.59 o 
  16   7   7        0.95       -2.47     11.54 o 
  17   7   7       11.19        4.23      8.83 o 
  18   7   7       10.98        6.43     12.61 o 
  19   7   7        0.06        2.32      8.16 o 
  20   7   7        0.24       -1.32     10.86 o 
  21   7   7        4.83        3.81     13.39 o 
  22   7   7       12.16       10.52     25.30 o 
   1   8   7      186.08      189.56      9.17 o 
   2   8   7       87.47       77.82      6.33 o 
   3   8   7        5.90        4.63      4.77 o 
   4   8   7       72.89       69.59      6.08 o 
   5   8   7        0.67        4.80      5.30 o 
   6   8   7       27.84       30.02      5.24 o 
   7   8   7       22.86       17.50      5.01 o 
   8   8   7       86.77       81.41      6.50 o 
   9   8   7        8.20        7.39      6.31 o 
  10   8   7        4.05        0.48      4.51 o 
  11   8   7        2.18        7.17      5.27 o 
  12   8   7        5.49       10.49      5.49 o 
  13   8   7        4.42       14.13      9.72 o 
  14   8   7       14.35       14.63     16.18 o 
  15   8   7       11.35        1.73     12.78 o 
  16   8   7       10.83       14.13     15.41 o 
  17   8   7       21.07       30.73     17.78 o 
  18   8   7        0.50        6.50     17.06 o 
  19   8   7        9.47       15.80     11.28 o 
  20   8   7       17.40       46.03     19.09 o 
   1   9   7        0.55       -3.24      4.86 o 
   2   9   7       14.86        8.91      4.96 o 
   3   9   7        3.49       -4.55      4.55 o 
   4   9   7       15.12       13.24      5.06 o 
   5   9   7        3.44       -4.59      4.64 o 
   6   9   7        2.34       -1.99      4.66 o 
   7   9   7        0.29       -5.30      5.30 o 
   8   9   7        8.66        3.38      6.05 o 
   9   9   7        2.77       -0.87      5.52 o 
  10   9   7        0.13       -5.43      5.43 o 
  11   9   7        9.00        3.95      7.13 o 
  12   9   7        2.56       -0.24      6.53 o 
  13   9   7        0.87       -0.91      6.73 o 
  14   9   7        2.01        1.00      8.39 o 
  15   9   7        0.51        4.45      8.72 o 
  16   9   7        1.09        7.07      9.20 o 
  17   9   7        1.74       10.65     14.06 o 
   1  10   7        9.52        5.68      6.32 o 
   2  10   7       12.40       19.45      6.75 o 
   3  10   7        0.64        2.69      6.24 o 
   4  10   7       12.06       10.13      6.54 o 
   5  10   7        0.97       -5.40      5.40 o 
   6  10   7        0.47       -0.80      5.92 o 
   7  10   7        0.56       -7.16      7.16 o 
   8  10   7        0.09       -5.77      5.77 o 
   9  10   7        2.09       -1.56      6.20 o 
  10  10   7        5.44       -0.47      6.32 o 
  11  10   7       15.11       12.12      7.80 o 
  12  10   7        0.51        1.87      7.58 o 
  13  10   7        2.81        5.05      7.86 o 
  14  10   7        0.82        0.50      7.92 o 
   1  11   7        5.30       -3.40      8.76 o 
   2  11   7        1.97        3.60      9.25 o 
   3  11   7       10.44        6.43      9.36 o 
   4  11   7        0.67       -8.77      8.77 o 
   5  11   7        0.11       -8.67      8.67 o 
   6  11   7        0.13       -8.58      8.58 o 
   7  11   7        6.58       -6.28      8.93 o 
   8  11   7        3.49       -0.70      7.37 o 
   9  11   7        9.30       11.05      7.15 o 
   0   0   8    45663.78    43352.91   1189.23 o 
   2   0   8      459.01      481.56     26.87 o 
   4   0   8      140.01      136.26      9.15 o 
   6   0   8     1181.22     1146.85     25.20 o 
   8   0   8      176.33      166.78      7.41 o 
  10   0   8       82.82       87.74      6.71 o 
  12   0   8       57.56       68.67      7.86 o 
  14   0   8       42.24       57.69      6.96 o 
  16   0   8        7.75       -0.94      9.61 o 
  18   0   8       35.89       28.89      8.59 o 
  20   0   8       82.43       76.50      9.48 o 
  22   0   8        3.13       -4.57      6.50 o 
  24   0   8        0.16       -8.81      9.32 o 
  26   0   8       23.70        9.31     15.23 o 
   0   1   8     7740.26     7786.49    173.32 o 
   1   1   8      710.72      780.27     14.70 o 
   2   1   8       97.22      161.29      8.85 o 
   3   1   8       44.38       44.84      5.07 o 
   4   1   8       48.85       52.97      3.25 o 
   5   1   8       32.41       32.57      2.70 o 
   6   1   8      418.42      381.07      8.54 o 
   7   1   8      178.35      163.57      5.22 o 
   8   1   8       16.73       14.11      2.41 o 
   9   1   8       23.72       25.18      3.55 o 
  10   1   8       24.40       26.13      3.52 o 
  11   1   8       74.60       61.70      5.00 o 
  12   1   8      182.63      182.64      7.20 o 
  13   1   8        3.13        3.09      3.17 o 
  14   1   8       10.76        5.88      3.45 o 
  15   1   8       84.96       96.07      6.71 o 
  16   1   8        3.51        1.02      3.97 o 
  17   1   8        8.21        1.86      8.22 o 
  18   1   8        5.35        2.01      6.49 o 
  19   1   8        9.96        6.29      4.63 o 
  20   1   8      239.89      237.87     17.50 o 
  21   1   8      105.65      121.27     10.97 o 
  22   1   8       24.94       18.41      7.25 o 
  23   1   8        0.45       -5.66      5.66 o 
  24   1   8        0.96        1.35      6.04 o 
  25   1   8        6.59       -4.20      7.96 o 
  26   1   8       15.41        0.30      6.99 o 
  27   1   8        2.74       -4.29      9.22 o 
   0   2   8      768.73      771.21     20.42 o 
   1   2   8      219.77      265.57      6.94 o 
   2   2   8        6.53        1.49      2.26 o 
   3   2   8       17.20       16.80      2.38 o 
   4   2   8       29.61       28.92      2.58 o 
   5   2   8      158.08      167.92      5.94 o 
   6   2   8       90.86      107.76      8.33 o 
   7   2   8       15.69       14.91      2.99 o 
   8   2   8       27.11       23.98      3.30 o 
   9   2   8       28.81       26.54      3.81 o 
  10   2   8        1.52        1.54      2.55 o 
  11   2   8       30.72       25.03      3.35 o 
  12   2   8       68.54       61.36      4.75 o 
  13   2   8       26.57       23.28      3.63 o 
  14   2   8       53.11       62.53      5.23 o 
  15   2   8      123.57      132.32     12.20 o 
  16   2   8       25.41       33.54      6.52 o 
  17   2   8        8.66       12.94      8.89 o 
  18   2   8        4.40       21.40      6.84 o 
  19   2   8      287.49      331.70     20.52 o 
  20   2   8      107.06      105.35     14.49 o 
  21   2   8       34.95       48.68      7.91 o 
  22   2   8        7.07        7.94      6.08 o 
  23   2   8        5.22       -0.68      7.36 o 
  24   2   8        0.30       -4.80      5.69 o 
  25   2   8        3.24       -4.83      7.27 o 
  26   2   8        0.38       -7.20      7.20 o 
  27   2   8        8.15       12.92     10.32 o 
   0   3   8      572.15      575.82     22.27 o 
   1   3   8       28.30       29.47      3.36 o 
   3   3   8       15.89        6.03      2.71 o 
   4   3   8        7.24        3.51      1.40 o 
   5   3   8      139.72      120.83     10.15 o 
   6   3   8       94.84       89.90      6.91 o 
   7   3   8       99.45       90.92      6.60 o 
   8   3   8        6.27        6.28      1.37 o 
   9   3   8        5.68        1.64      3.27 o 
  10   3   8        1.73        2.01      3.67 o 
  11   3   8        1.25        2.27      3.90 o 
  12   3   8       42.46       31.36      5.29 o 
  13   3   8       12.53        7.89      4.70 o 
  14   3   8       51.14       39.78      6.13 o 
  15   3   8       16.42        7.79      7.81 o 
  16   3   8       52.67       52.97      9.19 o 
  17   3   8        7.34       19.89      7.93 o 
  18   3   8        4.92       12.89      6.62 o 
  19   3   8       47.65       56.84      8.45 o 
  20   3   8        6.19       -0.75      5.85 o 
  21   3   8       26.57       27.61      6.66 o 
  22   3   8        7.05        5.94      5.88 o 
  23   3   8        0.09       -8.00      8.00 o 
  24   3   8        0.08       -4.60      6.12 o 
  25   3   8        0.21       -6.99      6.99 o 
  26   3   8       25.56       18.96     10.41 o 
   0   4   8       11.41       12.29      4.86 o 
   1   4   8       24.02       27.24      4.19 o 
   2   4   8       39.98       35.14      4.44 o 
   3   4   8        2.34        1.84      1.58 o 
   4   4   8      143.44      131.62      7.51 o 
   5   4   8       93.95       85.21     13.95 o 
   6   4   8      598.86      574.44     15.65 o 
   7   4   8       30.07       24.13      3.61 o 
   8   4   8        7.06        3.87      3.29 o 
   9   4   8        6.25        5.05      3.37 o 
  10   4   8        2.13        0.72      4.10 o 
  11   4   8       15.75        9.67      4.67 o 
  12   4   8       11.09       11.66      4.94 o 
  13   4   8        2.99       16.04      5.41 o 
  14   4   8      380.24      390.47     13.56 o 
  15   4   8       22.65       20.87      5.66 o 
  16   4   8       87.94      108.11     10.08 o 
  17   4   8        2.23       -0.48      6.43 o 
  18   4   8        7.18       -3.23      6.37 o 
  19   4   8        0.39       -5.96      6.33 o 
  20   4   8        2.77        0.35      8.26 o 
  21   4   8        8.23        0.91      8.76 o 
  22   4   8        3.17       -6.27      6.27 o 
  23   4   8        0.84        0.12     10.41 o 
  24   4   8        0.82       -6.55      8.09 o 
  25   4   8        1.57       -4.62      9.16 o 
   0   5   8      361.07      324.02     12.84 o 
   1   5   8        2.94        4.25      3.12 o 
   2   5   8       19.29       20.98      3.60 o 
   3   5   8       10.07        7.76      3.20 o 
   4   5   8       32.40       24.50      3.69 o 
   5   5   8      103.63       96.98      6.29 o 
   6   5   8       41.54       30.68      4.71 o 
   7   5   8       24.04       14.67      3.81 o 
   8   5   8        1.72       -0.18      3.27 o 
   9   5   8        3.78        1.32      3.36 o 
  10   5   8        1.57       -1.89      3.99 o 
  11   5   8       17.33       14.45      4.78 o 
  12   5   8        5.12        4.70      4.95 o 
  13   5   8       39.35       50.89      6.20 o 
  14   5   8      220.62      237.99     11.55 o 
  15   5   8      145.07      164.68     10.66 o 
  16   5   8       75.02       73.21      8.21 o 
  17   5   8        7.81        9.79     12.79 o 
  18   5   8       12.56       15.12     10.73 o 
  19   5   8        4.19        3.72      9.28 o 
  20   5   8       30.52       16.42      8.59 o 
  21   5   8       11.97        2.68     17.13 o 
  22   5   8        1.20        0.10     12.66 o 
  23   5   8        1.34        1.57     16.93 o 
  24   5   8        1.87       -2.53     27.09 o 
   0   6   8      214.34      215.07     11.33 o 
   1   6   8       20.84       14.36      3.82 o 
   2   6   8        2.90        0.14      4.94 o 
   3   6   8       16.14       15.85      3.93 o 
   4   6   8       35.67       27.97      4.31 o 
   5   6   8       30.00       20.46      6.36 o 
   6   6   8       42.06       37.81      4.92 o 
   7   6   8       27.22       20.44      4.15 o 
   8   6   8        1.90       -3.49      3.49 o 
   9   6   8        5.10        0.72      3.84 o 
  10   6   8        5.12        1.85      4.64 o 
  11   6   8       27.18       23.49      5.42 o 
  12   6   8        0.41       -1.69      4.68 o 
  13   6   8       18.64       23.74      7.52 o 
  14   6   8      168.79      169.19     10.54 o 
  15   6   8        6.63       14.32      7.35 o 
  16   6   8       22.01       24.42     10.32 o 
  17   6   8       14.03        4.99     14.32 o 
  18   6   8        6.01        2.27     13.36 o 
  19   6   8        1.24       -0.76     11.64 o 
  20   6   8       19.43        3.95      9.81 o 
  21   6   8        7.34       11.16     15.04 o 
  22   6   8        3.89       -0.73     17.72 o 
  23   6   8        2.37       21.92     43.34 o 
   0   7   8        9.81       11.87      6.14 o 
   1   7   8        4.01        3.05      4.18 o 
   2   7   8        7.38       11.12      4.38 o 
   3   7   8        0.68       13.66      4.47 o 
   4   7   8       56.65       65.63      5.62 o 
   5   7   8      127.78      124.19      7.41 o 
   6   7   8       28.90       33.53      4.92 o 
   7   7   8        8.40        5.14      4.27 o 
   8   7   8        1.07       -1.23      4.20 o 
   9   7   8        1.91        0.10      4.25 o 
  10   7   8        0.76       -5.27      5.27 o 
  11   7   8        2.86        8.63      5.96 o 
  12   7   8        2.07        3.27      6.30 o 
  13   7   8        0.46        1.52      9.32 o 
  14   7   8       46.47       50.40     10.91 o 
  15   7   8        1.77        2.93      8.32 o 
  16   7   8        3.32       -4.13      7.06 o 
  17   7   8        0.05       -3.04     12.97 o 
  18   7   8        2.37       -2.47      9.51 o 
  19   7   8        0.09       -2.92     14.27 o 
  20   7   8        2.67       10.11     13.86 o 
  21   7   8        0.08       38.26     17.20 o 
   0   8   8       40.43       34.29      7.43 o 
   1   8   8        6.25       15.92      6.13 o 
   2   8   8       10.31       17.97      4.98 o 
   3   8   8        5.96        8.24      4.72 o 
   4   8   8       20.93       21.85      5.01 o 
   5   8   8        0.67        2.72      5.12 o 
   6   8   8      210.61      222.44      9.56 o 
   7   8   8        9.31       12.23      4.82 o 
   8   8   8        1.71        4.19      4.61 o 
   9   8   8        1.87        0.24      4.54 o 
  10   8   8        0.47        0.73      5.32 o 
  11   8   8        0.15        3.00      6.13 o 
  12   8   8       16.72       17.07      6.74 o 
  13   8   8        0.35       -1.13      6.03 o 
  14   8   8        5.24        2.84      8.35 o 
  15   8   8        2.71        7.33     19.83 o 
  16   8   8        0.72        9.87     15.88 o 
  17   8   8        0.15       11.18      9.09 o 
  18   8   8        0.43       12.50     10.44 o 
  19   8   8        0.31       43.46     18.67 o 
   0   9   8        9.19        1.79      6.91 o 
   1   9   8        2.51       -3.58      4.71 o 
   2   9   8       13.31        3.60      4.89 o 
   3   9   8        0.78       -4.59      4.59 o 
   4   9   8        4.62        5.57      4.83 o 
   5   9   8        8.34        2.16      4.86 o 
   6   9   8       14.48       12.11      5.16 o 
   7   9   8        5.08        0.32      4.68 o 
   8   9   8        6.75        4.08      4.80 o 
   9   9   8        0.42       -3.73      6.03 o 
  10   9   8        0.37        5.54      6.75 o 
  11   9   8        3.06        8.53      6.92 o 
  12   9   8        3.89        8.50      9.00 o 
  13   9   8        3.20        9.31      8.67 o 
  14   9   8        5.61       12.24      9.03 o 
  15   9   8        0.10        6.18      8.77 o 
  16   9   8        0.19        5.62      8.81 o 
   0  10   8       28.74       23.22      8.52 o 
   1  10   8        1.72        4.18      5.35 o 
   2  10   8        1.45        1.18      6.23 o 
   3  10   8        0.53       -2.92      5.87 o 
   4  10   8        0.59       -0.95      6.24 o 
   5  10   8        0.71       -4.64      6.55 o 
   6  10   8        5.05        6.77      6.15 o 
   7  10   8        1.79       -2.82      5.91 o 
   8  10   8        0.01       -5.65      5.65 o 
   9  10   8        0.88        0.09      6.01 o 
  10  10   8        1.29       10.11      8.37 o 
  11  10   8        5.48       12.52      7.70 o 
  12  10   8        0.94        6.74      7.70 o 
  13  10   8        0.27        3.97      9.17 o 
   0  11   8       39.81       51.52     14.14 o 
   1  11   8        3.57        4.52      8.80 o 
   2  11   8        1.53       -3.50      8.46 o 
   3  11   8        1.08       -5.65      8.35 o 
   4  11   8        0.07       -5.36      8.48 o 
   5  11   8        0.50       -8.25      8.25 o 
   6  11   8        0.47       -0.10      6.35 o 
   7  11   8        0.76       17.86      8.97 o 
   2   0   9     1390.33     1286.66     28.27 o 
   4   0   9      143.19      128.64      8.52 o 
   6   0   9      328.37      328.49     10.06 o 
   8   0   9       25.28       23.83      3.74 o 
  10   0   9      573.35      559.27     17.79 o 
  12   0   9      137.67      147.83     10.45 o 
  14   0   9      246.30      272.84     14.61 o 
  16   0   9        7.78        4.22      7.59 o 
  18   0   9       94.30      114.95     11.56 o 
  20   0   9       19.00       29.95     12.30 o 
  22   0   9        6.17        0.65     14.75 o 
  24   0   9        2.27       -6.90     15.07 o 
   1   1   9      125.89      153.85      5.80 o 
   2   1   9       94.81       79.63      4.95 o 
   3   1   9      125.77      116.29      5.18 o 
   4   1   9       77.01       72.19      3.93 o 
   5   1   9       72.55       83.68      4.35 o 
   6   1   9       81.34       78.66      4.04 o 
   7   1   9       15.71       17.01      2.27 o 
   8   1   9       10.10        6.98      1.61 o 
   9   1   9       35.17       28.89      3.04 o 
  10   1   9      470.70      449.57     11.46 o 
  11   1   9      144.55      141.79      6.73 o 
  12   1   9      178.56      194.02      7.56 o 
  13   1   9       27.40       28.69      3.85 o 
  14   1   9       79.49       94.06      6.70 o 
  15   1   9       46.05       53.40      9.27 o 
  16   1   9        6.17        2.38      5.08 o 
  17   1   9        3.31        1.65      4.37 o 
  18   1   9       83.97      108.44     15.46 o 
  19   1   9        7.18       -3.06      6.48 o 
  20   1   9        8.10        6.30      6.81 o 
  21   1   9        8.51        9.12      7.10 o 
  22   1   9       19.86       13.69      7.28 o 
  23   1   9        6.10        0.43      6.93 o 
  24   1   9        3.85        3.90      6.56 o 
  25   1   9        7.97        6.45      8.17 o 
   1   2   9        1.91        0.70      2.17 o 
   2   2   9        1.43       -2.13      2.13 o 
   3   2   9       90.77      117.05      5.07 o 
   4   2   9       36.95       40.18      3.45 o 
   5   2   9        8.87        6.91      2.64 o 
   6   2   9        6.64        1.18      2.27 o 
   7   2   9       11.33        6.87      2.33 o 
   8   2   9       98.99      116.53      8.14 o 
   9   2   9       11.23       14.41      3.06 o 
  10   2   9        8.56        9.32      3.04 o 
  11   2   9       19.18        9.81      3.17 o 
  12   2   9       16.65        9.43      3.25 o 
  13   2   9        6.12       -2.30      4.18 o 
  14   2   9        2.99        0.26      4.58 o 
  15   2   9       85.54      100.03      9.33 o 
  16   2   9       10.24       10.46      6.22 o 
  17   2   9        7.08       11.50      6.66 o 
  18   2   9       68.50       92.65     10.17 o 
  19   2   9      100.78      128.10     12.39 o 
  20   2   9        8.21       10.71      9.76 o 
  21   2   9        2.73        1.67      7.03 o 
  22   2   9        5.83        0.21      5.93 o 
  23   2   9        4.70        3.43      6.04 o 
  24   2   9        2.10       -1.22      7.04 o 
  25   2   9        1.56       -7.35      7.35 o 
  26   2   9        0.54       -3.58      8.91 o 
   1   3   9       10.72        7.59      1.82 o 
   2   3   9      165.37      146.39      6.16 o 
   3   3   9        1.41        1.43      1.60 o 
   4   3   9       16.46        8.05      3.14 o 
   5   3   9        0.48       -2.94      2.94 o 
   6   3   9       14.39        5.10      2.77 o 
   7   3   9      160.40      177.10      8.18 o 
   8   3   9      148.38      129.83      7.60 o 
   9   3   9       32.83       30.11      4.79 o 
  10   3   9       67.45       77.78      8.93 o 
  11   3   9       18.04       15.11      4.95 o 
  12   3   9       36.89       31.29      5.51 o 
  13   3   9        4.51        0.88      4.69 o 
  14   3   9        5.46        1.88      5.18 o 
  15   3   9        6.71        7.19      7.08 o 
  16   3   9      142.10      170.48     14.45 o 
  17   3   9      137.37      168.52     14.60 o 
  18   3   9       35.40       47.75     28.18 o 
  19   3   9       50.00       55.13      7.62 o 
  20   3   9       18.56       11.75      6.26 o 
  21   3   9        3.85       -0.59      6.29 o 
  22   3   9        3.42       -4.69      6.01 o 
  23   3   9        1.58       -0.12      6.09 o 
  24   3   9        0.27        1.87      9.54 o 
  25   3   9        1.68       -1.09      9.22 o 
   1   4   9       98.82       74.41      5.79 o 
   2   4   9       47.40       46.07      4.76 o 
   3   4   9       10.45       10.87      4.55 o 
   4   4   9      483.51      414.01     12.69 o 
   5   4   9       51.03       41.53      4.77 o 
   6   4   9       69.15       61.02      5.25 o 
   7   4   9      112.67      123.21      7.73 o 
   8   4   9       22.90       16.16      4.17 o 
   9   4   9        6.11        3.72      4.19 o 
  10   4   9       24.15       20.94      4.96 o 
  11   4   9        3.12        3.73      4.63 o 
  12   4   9       38.70       35.95      5.96 o 
  13   4   9      133.73      150.02     11.01 o 
  14   4   9      141.34      160.65     11.18 o 
  15   4   9       17.87       23.68      6.60 o 
  16   4   9      127.13      130.90      9.66 o 
  17   4   9       12.99       14.67      7.20 o 
  18   4   9        0.75       -3.07      6.66 o 
  19   4   9        7.67        7.32     10.16 o 
  20   4   9       10.66        0.50      9.41 o 
  21   4   9        2.97       -1.70      6.51 o 
  22   4   9        1.81       -5.58      6.28 o 
  23   4   9        0.19       -6.81      6.81 o 
  24   4   9        0.47       -4.56      7.24 o 
   1   5   9       38.00       27.14      4.26 o 
   2   5   9        1.89       -2.85      3.38 o 
   3   5   9        3.23       -0.79      3.40 o 
   4   5   9      158.72      131.91      7.12 o 
   5   5   9       22.23       18.37      4.01 o 
   6   5   9        0.78        3.52      3.69 o 
   7   5   9       13.84       11.94      3.79 o 
   8   5   9        2.91        3.00      3.61 o 
   9   5   9       13.75        8.52      4.83 o 
  10   5   9       52.49       35.47      5.34 o 
  11   5   9       46.57       47.69      5.81 o 
  12   5   9       28.36       30.66      5.67 o 
  13   5   9       62.01       59.50      7.44 o 
  14   5   9      306.77      351.92     16.21 o 
  15   5   9       96.10      149.33     12.03 o 
  16   5   9      173.29      168.66     15.36 o 
  17   5   9       56.43       61.99     14.21 o 
  18   5   9        2.89       -2.99     10.68 o 
  19   5   9        3.17       -5.43     13.31 o 
  20   5   9        4.85        0.80     13.69 o 
  21   5   9        2.36       -0.68     17.48 o 
  22   5   9        0.90        6.07     18.80 o 
  23   5   9        5.48       -5.00     16.03 o 
   1   6   9        5.13       -2.32      3.61 o 
   2   6   9        0.06       -3.54      3.54 o 
   3   6   9        4.65        2.06      4.56 o 
   4   6   9      115.81      118.72      7.86 o 
   5   6   9       36.41       39.71      5.04 o 
   6   6   9       20.97       18.25      4.59 o 
   7   6   9       16.10       11.64      4.36 o 
   8   6   9        1.67       -2.29      4.06 o 
   9   6   9        9.45        9.29      5.51 o 
  10   6   9       32.44       25.82      6.95 o 
  11   6   9        8.83        4.87      5.79 o 
  12   6   9       19.52       21.31      5.63 o 
  13   6   9       16.36       13.79      9.48 o 
  14   6   9       80.76       79.13      8.36 o 
  15   6   9        0.00        4.81      8.67 o 
  16   6   9       60.39       61.67     13.99 o 
  17   6   9       13.77       11.83      9.29 o 
  18   6   9        2.91        1.00     10.12 o 
  19   6   9        2.07       10.96     16.29 o 
  20   6   9        6.64        7.30     18.69 o 
  21   6   9        4.01       60.37     18.61 o 
  22   6   9        6.65        3.34     40.15 o 
   1   7   9       16.10       17.08      4.71 o 
   2   7   9       66.83       70.55      5.79 o 
   3   7   9       52.22       58.39      5.56 o 
   4   7   9      149.27      172.49      8.48 o 
   5   7   9       89.85       85.55      6.29 o 
   6   7   9       23.77       21.50      4.84 o 
   7   7   9       17.09       11.60      4.98 o 
   8   7   9       30.74       19.34      5.21 o 
   9   7   9        6.36        1.10      5.83 o 
  10   7   9       15.80       12.44      6.23 o 
  11   7   9        2.97        1.85      5.90 o 
  12   7   9        4.11        5.65      6.09 o 
  13   7   9        6.29       10.86     11.14 o 
  14   7   9       16.25       23.57      7.09 o 
  15   7   9        0.71        5.36      6.96 o 
  16   7   9        6.19       13.41      7.15 o 
  17   7   9        6.83       24.68     12.71 o 
  18   7   9        0.25        6.67     13.93 o 
  19   7   9        0.58       14.79      9.34 o 
  20   7   9        1.01       26.59     15.71 o 
   1   8   9       63.96       58.73      6.07 o 
   2   8   9       21.36       24.40      5.21 o 
   3   8   9       11.40       20.54      5.17 o 
   4   8   9        7.63       12.61      4.88 o 
   5   8   9       11.08       14.37      4.91 o 
   6   8   9       12.68       18.59      5.05 o 
   7   8   9        5.42        7.26      4.74 o 
   8   8   9       56.78       48.99      5.66 o 
   9   8   9        1.50        7.18      6.33 o 
  10   8   9        0.10        6.40      6.40 o 
  11   8   9        2.39        5.43      6.32 o 
  12   8   9        5.83       10.21      6.58 o 
  13   8   9        0.64        0.46      6.75 o 
  14   8   9       13.21       13.59      6.90 o 
  15   8   9        5.01       11.33      9.77 o 
  16   8   9        3.09       13.84      8.96 o 
  17   8   9       11.20       19.02     10.14 o 
  18   8   9        0.65       15.00     17.14 o 
   1   9   9        3.91        0.03      4.86 o 
   2   9   9        9.62        4.50      4.96 o 
   3   9   9        1.28        2.63      4.95 o 
   4   9   9        7.57        8.07      5.11 o 
   5   9   9        4.80        0.24      4.91 o 
   6   9   9        1.04        1.47      4.67 o 
   7   9   9        0.12        3.21      4.87 o 
   8   9   9       11.85       12.15      5.01 o 
   9   9   9        2.95       10.82      5.61 o 
  10   9   9        0.36       13.12      8.70 o 
  11   9   9        4.95       10.85      8.64 o 
  12   9   9        0.78        1.80      9.70 o 
  13   9   9        0.12       13.88      9.07 o 
  14   9   9        0.68        6.40      9.00 o 
  15   9   9        2.68        8.62     18.42 o 
   1  10   9        0.27       -0.63      5.39 o 
   2  10   9        4.70        3.10      5.42 o 
   3  10   9        4.06        4.22      5.42 o 
   4  10   9        1.82        0.06      6.02 o 
   5  10   9        1.01       -2.21      5.95 o 
   6  10   9        1.24       -0.02      5.98 o 
   7  10   9        1.17        3.07      6.66 o 
   8  10   9        0.20        2.21      6.95 o 
   9  10   9        2.71       10.03      7.36 o 
  10  10   9        1.04       11.51      7.66 o 
  11  10   9        7.34       27.66     10.17 o 
   1  11   9        2.40       -6.54     12.13 o 
   0   0  10      103.51       98.84      9.97 o 
   2   0  10      399.97      362.01     11.37 o 
   4   0  10      183.12      211.94      8.83 o 
   6   0  10       31.52       24.30      3.85 o 
   8   0  10       38.23       37.89      4.98 o 
  10   0  10      121.44      118.31      8.24 o 
  12   0  10       20.71       15.84      4.79 o 
  14   0  10       14.41       12.38      5.75 o 
  16   0  10        4.48        5.32      9.05 o 
  18   0  10      135.02      145.55     17.90 o 
  20   0  10        1.34       -3.69      6.65 o 
  22   0  10        0.46      -11.82     15.46 o 
  24   0  10        1.12      -15.83     15.83 o 
   0   1  10       28.29       36.56      4.46 o 
   1   1  10       16.99        7.35      2.61 o 
   2   1  10      143.78      133.98      5.30 o 
   3   1  10      733.12      677.29     12.08 o 
   4   1  10       16.24       16.52      2.76 o 
   5   1  10       26.25       34.98      3.04 o 
   6   1  10        6.13        5.24      2.38 o 
   7   1  10        0.66       -2.23      2.23 o 
   8   1  10        5.11        3.02      2.67 o 
   9   1  10        9.71       10.39      2.91 o 
  10   1  10       58.15       59.73      4.33 o 
  11   1  10       40.83       32.98      3.91 o 
  12   1  10       65.40       53.70      4.55 o 
  13   1  10        4.97        1.90      3.25 o 
  14   1  10        5.51        3.05      3.85 o 
  15   1  10       19.70       19.77      4.62 o 
  16   1  10       31.06       28.49      8.14 o 
  17   1  10        7.00       14.26      6.73 o 
  18   1  10      112.11      132.37     13.08 o 
  19   1  10        6.79        6.61      7.00 o 
  20   1  10        6.09        7.53      7.26 o 
  21   1  10        3.82       -1.61      6.92 o 
  22   1  10       11.73        4.34      7.56 o 
  23   1  10        0.40       -5.69      6.59 o 
  24   1  10       13.09       12.44     12.13 o 
  25   1  10        1.20        6.38     11.92 o 
   0   2  10        3.14        2.60      3.52 o 
   1   2  10        3.96        1.80      2.48 o 
   2   2  10       23.92       18.32      2.92 o 
   3   2  10       98.20       96.64      5.22 o 
   4   2  10       30.09       20.01      2.97 o 
   5   2  10        3.55        0.59      2.55 o 
   6   2  10        4.39       -2.24      2.49 o 
   7   2  10        1.72       -1.62      2.52 o 
   8   2  10       46.50       39.84      4.12 o 
   9   2  10       46.86       48.99      5.67 o 
  10   2  10       29.57       33.69      3.98 o 
  11   2  10        9.64        8.91      4.38 o 
  12   2  10       36.01       32.22      5.45 o 
  13   2  10        5.46        1.54      4.34 o 
  14   2  10        0.03       -2.54      4.44 o 
  15   2  10       27.91       21.96      6.54 o 
  16   2  10        0.09       -0.48      7.58 o 
  17   2  10      124.28      173.07     13.20 o 
  18   2  10      224.80      277.62     15.32 o 
  19   2  10       58.27       80.99      9.66 o 
  20   2  10        0.12        8.60      7.30 o 
  21   2  10        1.75        4.06      7.16 o 
  22   2  10       14.00       16.76      8.34 o 
  23   2  10        0.76       -1.24      6.28 o 
  24   2  10       37.10       30.99      9.19 o 
  25   2  10        0.79        8.69      7.45 o 
   0   3  10        6.44        3.74      3.79 o 
   1   3  10       11.68        8.84      2.79 o 
   2   3  10      225.80      215.37      6.93 o 
   3   3  10      137.55      126.29      5.76 o 
   4   3  10        4.80        3.86      2.74 o 
   5   3  10        1.13       -3.29      3.29 o 
   6   3  10       47.69       47.40      4.80 o 
   7   3  10       20.26       20.86      4.12 o 
   8   3  10      106.10      107.32      8.55 o 
   9   3  10       98.60       80.45      7.20 o 
  10   3  10       23.07       16.31      5.05 o 
  11   3  10        6.91        2.64      4.47 o 
  12   3  10       25.96       28.47      5.64 o 
  13   3  10        3.49        3.32      6.53 o 
  14   3  10        1.96        2.41      5.35 o 
  15   3  10       44.48       47.19      7.04 o 
  16   3  10      112.66      155.29     14.82 o 
  17   3  10      219.01      267.06     22.27 o 
  18   3  10       91.38      133.89     12.34 o 
  19   3  10       25.57       39.97      9.96 o 
  20   3  10        4.72        7.23      6.26 o 
  21   3  10        0.29       -4.42      6.12 o 
  22   3  10        1.78       -1.84      6.46 o 
  23   3  10        0.51       -2.62      7.03 o 
  24   3  10        5.12        7.31      7.55 o 
   0   4  10        9.45        7.18      7.16 o 
   1   4  10       41.07       39.02      4.83 o 
   2   4  10      128.91      136.01      8.00 o 
   3   4  10       85.25       65.63      5.55 o 
   4   4  10       59.01       43.34      4.97 o 
   5   4  10       70.96       55.70      5.35 o 
   6   4  10        7.18       10.94      4.09 o 
   7   4  10       16.99       14.88      6.41 o 
   8   4  10       10.16       12.31      4.75 o 
   9   4  10       36.50       41.95      5.91 o 
  10   4  10       23.20       16.52      5.29 o 
  11   4  10        7.58        9.48      5.09 o 
  12   4  10       30.03       20.00      5.80 o 
  13   4  10        6.20       16.20      6.02 o 
  14   4  10       25.58       29.23      6.68 o 
  15   4  10       43.14       60.91      7.96 o 
  16   4  10       23.05       34.14      7.26 o 
  17   4  10       18.59       13.50      6.95 o 
  18   4  10        2.02       -2.46      6.74 o 
  19   4  10        3.29       -0.73     11.88 o 
  20   4  10        0.37       -7.64     11.56 o 
  21   4  10        1.53       -6.02      6.02 o 
  22   4  10        0.55       -8.73     10.17 o 
  23   4  10        1.40       -1.05      7.14 o 
   0   5  10       16.40       13.26      6.59 o 
   1   5  10       22.03       17.85      4.53 o 
   2   5  10        0.55       -2.67      3.81 o 
   3   5  10       13.32       12.88      4.47 o 
   4   5  10       23.96       13.91      4.45 o 
   5   5  10       12.46       13.38      4.92 o 
   6   5  10        3.05       -0.32      4.18 o 
   7   5  10        6.01        4.69      4.39 o 
   8   5  10        1.71       -1.79      4.67 o 
   9   5  10       12.88       12.70      5.26 o 
  10   5  10        2.80        3.13      5.17 o 
  11   5  10       42.29       42.93      6.68 o 
  12   5  10        8.88       11.98      5.46 o 
  13   5  10       18.67       25.40      7.06 o 
  14   5  10       46.41       49.94     10.34 o 
  15   5  10        6.83       18.05      6.20 o 
  16   5  10       14.59       25.19      7.49 o 
  17   5  10       11.05       13.38     10.00 o 
  18   5  10        4.53        6.87      7.70 o 
  19   5  10        3.19       -1.00     14.12 o 
  20   5  10        0.29        9.01      8.49 o 
  21   5  10        0.08       10.38     10.71 o 
  22   5  10        0.19       -6.55     24.46 o 
   0   6  10        1.89       -1.98      6.62 o 
   1   6  10        0.97       -0.99      4.55 o 
   2   6  10        1.05       -4.08      4.08 o 
   3   6  10       94.18       85.68      6.52 o 
   4   6  10       57.28       60.31      5.69 o 
   5   6  10        0.36        6.08      4.41 o 
   6   6  10        9.46       10.80      4.46 o 
   7   6  10        0.95        0.65      4.09 o 
   8   6  10        2.57        2.43      5.36 o 
   9   6  10        3.50       -0.47      5.43 o 
  10   6  10        3.47        4.79      5.50 o 
  11   6  10       23.99       23.79      6.52 o 
  12   6  10       21.30       29.90      7.47 o 
  13   6  10        2.28        0.74      8.34 o 
  14   6  10        8.00        9.34      8.94 o 
  15   6  10        0.23        0.89      8.93 o 
  16   6  10       25.94       22.65      8.63 o 
  17   6  10        2.88        0.33     14.75 o 
  18   6  10        0.26        4.49     15.45 o 
  19   6  10        2.08       13.65     11.60 o 
  20   6  10        0.01       17.71     22.06 o 
  21   6  10        0.81       53.64     18.47 o 
   0   7  10       17.64       13.70      6.66 o 
   1   7  10        9.96       11.80      4.67 o 
   2   7  10       95.01      108.42      7.01 o 
   3   7  10      214.67      228.48     10.46 o 
   4   7  10      131.55      157.88      9.30 o 
   5   7  10        1.36        8.21      5.10 o 
   6   7  10        5.81        6.36      4.91 o 
   7   7  10        3.96        8.94      4.98 o 
   8   7  10       22.64       14.48      6.36 o 
   9   7  10        1.59        1.13      5.93 o 
  10   7  10       20.15       26.07      6.86 o 
  11   7  10       14.84       20.64      9.43 o 
  12   7  10        0.31        4.80      6.27 o 
  13   7  10        2.46       10.63      7.54 o 
  14   7  10        4.61       17.11      9.52 o 
  15   7  10        0.88        9.49      7.96 o 
  16   7  10       11.76       15.49     13.30 o 
  17   7  10        2.02       -0.18      9.88 o 
  18   7  10        0.62       25.09     17.66 o 
  19   7  10        0.68       21.72     15.37 o 
   0   8  10        1.16        9.48      8.58 o 
   1   8  10       29.84       37.08      5.54 o 
   2   8  10       80.31       82.97      7.39 o 
   3   8  10       34.50       38.13      5.57 o 
   4   8  10       54.32       57.98      5.95 o 
   5   8  10        3.71        7.72      4.90 o 
   6   8  10        0.09        2.86      5.23 o 
   7   8  10        0.59        5.42      5.57 o 
   8   8  10       30.21       28.82      7.27 o 
   9   8  10       21.15       20.69      7.21 o 
  10   8  10        0.47        5.56      6.59 o 
  11   8  10        3.15        1.20      6.25 o 
  12   8  10        0.98        2.91      6.25 o 
  13   8  10        0.86        8.73      6.83 o 
  14   8  10        1.78        4.84      6.73 o 
  15   8  10        2.54       10.15      7.04 o 
  16   8  10        1.02        8.03     10.30 o 
   0   9  10        5.12        3.07      7.31 o 
   1   9  10        1.49       -3.04      4.97 o 
   2   9  10        7.36        2.94      4.99 o 
   3   9  10        0.04        2.17      4.92 o 
   4   9  10        6.04        9.01      5.25 o 
   5   9  10        0.61        4.57      5.11 o 
   6   9  10        1.67        1.50      4.86 o 
   7   9  10        0.50        5.60      5.53 o 
   8   9  10        6.26       12.70      6.89 o 
   9   9  10        8.88       14.92      6.85 o 
  10   9  10        0.75        8.25      6.76 o 
  11   9  10        0.51       16.04      9.16 o 
  12   9  10        0.05        6.12      8.57 o 
  13   9  10        0.13        0.90     17.98 o 
   0  10  10        0.78       -2.40      7.57 o 
   1  10  10        0.58       -3.16      5.34 o 
   2  10  10        8.71        7.38      5.70 o 
   3  10  10        0.22       -0.15      5.27 o 
   4  10  10        0.17        5.47      5.36 o 
   5  10  10        0.59        2.43      6.19 o 
   6  10  10        0.19       -3.43      5.98 o 
   7  10  10        0.25        4.14      7.15 o 
   8  10  10        0.96       11.69      8.72 o 
   2   0  11       26.24       22.34      4.60 o 
   4   0  11        2.13        6.20      4.74 o 
   6   0  11       33.02       30.10      4.47 o 
   8   0  11       83.11       71.54      6.84 o 
  10   0  11      197.40      206.79     10.61 o 
  12   0  11        6.17        2.96      4.59 o 
  14   0  11       37.49       39.34      7.40 o 
  16   0  11        5.89        5.87     12.53 o 
  18   0  11        9.07        4.76      7.55 o 
  20   0  11        3.47      -10.78     16.93 o 
  22   0  11        1.34        0.91     16.97 o 
  24   0  11        0.11       -9.52     17.65 o 
   1   1  11      270.40      271.68      7.27 o 
   2   1  11       22.56       27.91      3.32 o 
   3   1  11       37.18       32.25      3.34 o 
   4   1  11       39.28       33.73      3.29 o 
   5   1  11       15.04       13.23      2.90 o 
   6   1  11       34.98       36.61      3.29 o 
   7   1  11       40.52       31.34      3.61 o 
   8   1  11        5.32        2.77      3.02 o 
   9   1  11        1.65        4.36      3.10 o 
  10   1  11      121.60      123.08      6.14 o 
  11   1  11       48.45       46.31      4.52 o 
  12   1  11       30.25       29.30      4.14 o 
  13   1  11        9.65        9.85      3.71 o 
  14   1  11        9.16       14.63      6.04 o 
  15   1  11       27.71       22.72      7.31 o 
  16   1  11        8.37        2.03      6.08 o 
  17   1  11        3.42       -7.69     12.05 o 
  18   1  11        6.81       -3.11     11.13 o 
  19   1  11        5.26       -0.95      9.75 o 
  20   1  11        0.11       -0.69      6.52 o 
  21   1  11        7.63       10.64      7.13 o 
  22   1  11        5.38        3.06      7.20 o 
  23   1  11        0.43       -1.26     12.48 o 
  24   1  11        0.00       -0.22     12.57 o 
   1   2  11        8.53        4.85      2.85 o 
   2   2  11        8.46        3.94      2.87 o 
   3   2  11        8.57       10.59      3.07 o 
   4   2  11       35.01       34.47      3.61 o 
   5   2  11        9.59        8.54      3.04 o 
   6   2  11       10.76        7.31      3.03 o 
   7   2  11        3.83        1.79      3.13 o 
   8   2  11       39.02       33.36      4.25 o 
   9   2  11        6.20        3.65      4.43 o 
  10   2  11       32.39       28.93      5.33 o 
  11   2  11       29.62       18.76      4.91 o 
  12   2  11       23.09       27.83      5.28 o 
  13   2  11       25.04       20.26      5.14 o 
  14   2  11        2.51        0.54      4.79 o 
  15   2  11       26.26       23.81      5.76 o 
  16   2  11       44.47       62.14      8.61 o 
  17   2  11       37.09       54.08      8.57 o 
  18   2  11       39.03       57.06      8.79 o 
  19   2  11       76.06      112.99     11.42 o 
  20   2  11        1.17       10.35     10.18 o 
  21   2  11       15.33       24.39      8.27 o 
  22   2  11       10.24       10.04      7.41 o 
  23   2  11        2.38        9.23      6.85 o 
  24   2  11        0.75       -3.51      8.06 o 
   1   3  11        9.99        4.69      2.89 o 
   2   3  11       62.42       59.69      4.22 o 
   3   3  11       19.48       16.99      3.68 o 
   4   3  11       55.90       45.32      4.46 o 
   5   3  11        0.89        2.21      3.87 o 
   6   3  11       25.97       24.66      4.52 o 
   7   3  11      149.98      135.10      9.50 o 
   8   3  11       69.99       62.79      6.59 o 
   9   3  11       27.50       33.16      5.66 o 
  10   3  11       12.79       14.75      5.05 o 
  11   3  11        3.31        4.45      4.91 o 
  12   3  11        9.81       11.16      5.39 o 
  13   3  11       36.08       38.07      6.64 o 
  14   3  11        0.45        4.94      5.73 o 
  15   3  11       33.47       38.03      6.99 o 
  16   3  11       45.30       48.13      6.91 o 
  17   3  11       37.39       51.96      8.74 o 
  18   3  11       20.19       36.71      8.58 o 
  19   3  11       37.21       51.52      8.86 o 
  20   3  11        0.49        3.38     10.05 o 
  21   3  11        1.96        2.53      6.46 o 
  22   3  11        2.39       -1.27      6.68 o 
  23   3  11        1.48        9.28      9.67 o 
   1   4  11        0.24       -2.85      3.90 o 
   2   4  11       36.94       36.18      4.93 o 
   3   4  11       11.91       16.51      4.45 o 
   4   4  11      109.49      100.93     10.63 o 
   5   4  11       16.08       16.63      4.45 o 
   6   4  11        5.84        6.28      4.18 o 
   7   4  11       57.13       45.01      6.11 o 
   8   4  11        8.84       12.87      5.27 o 
   9   4  11        0.86        6.21      5.05 o 
  10   4  11        8.66       13.54      5.40 o 
  11   4  11        0.47        3.86      5.27 o 
  12   4  11       26.87       29.76      6.41 o 
  13   4  11       95.33      100.89     10.55 o 
  14   4  11      163.75      205.36     12.86 o 
  15   4  11       16.93       29.57      7.13 o 
  16   4  11       50.29       47.56      9.04 o 
  17   4  11        4.14        9.18      7.75 o 
  18   4  11        0.57        6.07      6.72 o 
  19   4  11        0.91       -4.33      6.57 o 
  20   4  11        2.10       -7.61      8.38 o 
  21   4  11        0.87       -4.64      9.81 o 
  22   4  11        1.41        7.15      9.15 o 
   1   5  11        7.47        2.94      4.36 o 
   2   5  11        3.62       -2.72      4.19 o 
   3   5  11        0.46       -2.62      4.23 o 
   4   5  11       23.09       25.15      5.11 o 
   5   5  11       14.01       11.96      4.80 o 
   6   5  11        5.83        0.75      4.30 o 
   7   5  11        1.04        0.89      4.84 o 
   8   5  11        1.43        0.39      4.99 o 
   9   5  11        2.93        2.24      5.25 o 
  10   5  11        8.10        7.77      5.75 o 
  11   5  11       15.29       19.11      6.13 o 
  12   5  11        5.76       15.39      9.27 o 
  13   5  11       13.93       27.87      7.97 o 
  14   5  11       89.87      108.91     15.77 o 
  15   5  11       11.21       20.29      6.35 o 
  16   5  11       74.21       63.60      9.69 o 
  17   5  11        8.06       10.69      8.38 o 
  18   5  11        3.68       13.06      9.57 o 
  19   5  11        0.20       -0.54     15.57 o 
  20   5  11        1.09       -2.92     12.76 o 
  21   5  11        0.12       27.96     17.99 o 
   1   6  11        1.17       -0.21      4.92 o 
   2   6  11        5.44        6.57      5.10 o 
   3   6  11        8.90       13.02      5.39 o 
   4   6  11       37.95       35.21      5.96 o 
   5   6  11       10.67       12.48      5.35 o 
   6   6  11       30.06       29.66      5.75 o 
   7   6  11       10.39        1.80      5.71 o 
   8   6  11        1.74        1.79      5.66 o 
   9   6  11        6.33        6.31      5.94 o 
  10   6  11       25.71       26.62      6.61 o 
  11   6  11       27.39       26.53      6.81 o 
  12   6  11       11.83       16.82      6.56 o 
  13   6  11       11.13       18.31      6.97 o 
  14   6  11       19.57       37.48     14.83 o 
  15   6  11        1.11       11.18     10.49 o 
  16   6  11       19.94       29.87     18.85 o 
  17   6  11       11.88       14.35      8.41 o 
  18   6  11        1.49       15.10      8.93 o 
  19   6  11        1.55       26.03     15.70 o 
   1   7  11       14.47       11.06      5.79 o 
   2   7  11       25.44       30.39      6.27 o 
   3   7  11        6.56       21.62      6.09 o 
   4   7  11       74.09       72.43      7.58 o 
   5   7  11       21.61       31.64      6.50 o 
   6   7  11        0.97        7.96      5.63 o 
   7   7  11        0.05        5.60      7.73 o 
   8   7  11       22.06       24.32      7.66 o 
   9   7  11        4.75       11.58      8.71 o 
  10   7  11        6.34       18.45      6.72 o 
  11   7  11        6.39        9.73      6.72 o 
  12   7  11        1.50       10.83      6.73 o 
  13   7  11       11.85       22.59      8.63 o 
  14   7  11       29.51       42.78      8.39 o 
  15   7  11        1.57       12.85      7.53 o 
  16   7  11        2.50       12.64     11.51 o 
  17   7  11        5.16        1.80     34.42 o 
   1   8  11       40.34       42.40      6.76 o 
   2   8  11       23.52       31.10      7.44 o 
   3   8  11        4.10       20.90      5.71 o 
   4   8  11       26.02       39.63      6.16 o 
   5   8  11        0.48       15.34      5.58 o 
   6   8  11        4.91       16.97      5.66 o 
   7   8  11        3.00       10.65      7.21 o 
   8   8  11       23.26       16.39      7.20 o 
   9   8  11        2.42        9.10      6.97 o 
  10   8  11        1.05        5.29      8.34 o 
  11   8  11        0.71       11.89      7.09 o 
  12   8  11        0.68        9.41      7.05 o 
  13   8  11        2.41        4.77      7.00 o 
  14   8  11        3.06       15.21     10.42 o 
  15   8  11        2.26       12.94     14.67 o 
   1   9  11        1.56        6.18      5.06 o 
   2   9  11        3.13        2.38      5.13 o 
   3   9  11        0.02        5.45      5.54 o 
   4   9  11        2.75        9.53      5.69 o 
   5   9  11        0.91        7.08      5.47 o 
   6   9  11        0.69        4.33      5.50 o 
   7   9  11        0.30        4.71      6.84 o 
   8   9  11        3.06       16.90      7.17 o 
   9   9  11        0.31       13.46      7.01 o 
  10   9  11        0.20        2.43      8.20 o 
  11   9  11        2.68       16.47      9.84 o 
   1  10  11        2.46       11.95      5.58 o 
   2  10  11        2.27        3.91      5.40 o 
   3  10  11        0.25        3.22      5.51 o 
   4  10  11        2.38        9.40      7.35 o 
   0   0  12     4230.13     4332.15    125.15 o 
   2   0  12       47.34      110.03     14.66 o 
   4   0  12       11.04       13.85      5.58 o 
   6   0  12       31.07       27.75      5.67 o 
   8   0  12        9.13        9.07      5.06 o 
  10   0  12       15.74       11.37      5.67 o 
  12   0  12       24.06       15.96      5.53 o 
  14   0  12        5.29       -3.33      9.13 o 
  16   0  12        0.61       -5.02     16.72 o 
  18   0  12        9.35       -4.35     16.66 o 
  20   0  12       46.87       45.70     20.42 o 
  22   0  12        0.25      -12.34     17.73 o 
   0   1  12     1244.85     1358.88     37.76 o 
   1   1  12       82.37       58.02     11.02 o 
   2   1  12        8.55       24.94      4.75 o 
   3   1  12        9.72       13.95      4.08 o 
   4   1  12        1.43        0.54      3.63 o 
   5   1  12        5.70        0.36      2.97 o 
   6   1  12       21.88       18.25      3.78 o 
   7   1  12        8.13        1.28      3.35 o 
   8   1  12        1.89        4.48      3.33 o 
   9   1  12        9.47        8.83      3.46 o 
  10   1  12        0.66        1.93      3.34 o 
  11   1  12       13.64       10.19      3.80 o 
  12   1  12       22.39       15.65      5.07 o 
  13   1  12        0.19       -4.53      4.53 o 
  14   1  12        5.29        1.02      5.33 o 
  15   1  12       10.10       10.86     10.20 o 
  16   1  12        0.20       -7.78     12.01 o 
  17   1  12        2.26        2.21      6.79 o 
  18   1  12        0.37        4.53      6.27 o 
  19   1  12        1.95       -0.82     12.37 o 
  20   1  12       73.74       71.67      9.32 o 
  21   1  12        9.59        3.03     13.56 o 
  22   1  12        4.78        4.35     13.13 o 
  23   1  12        0.10        8.09     13.15 o 
   0   2  12      131.11      190.71     10.39 o 
   1   2  12       28.01       42.29      4.06 o 
   2   2  12        4.53        0.93      3.31 o 
   3   2  12        1.42       -0.98      3.20 o 
   4   2  12        3.24       -3.02      3.02 o 
   5   2  12       16.44       16.43      3.37 o 
   6   2  12        7.55        3.24      3.49 o 
   7   2  12        2.26       -3.03      3.75 o 
   8   2  12        5.12        0.36      3.98 o 
   9   2  12        3.10        3.23      4.49 o 
  10   2  12        1.37        1.59      4.46 o 
  11   2  12        6.53        2.71      4.61 o 
  12   2  12       19.10       19.43      5.38 o 
  13   2  12        6.62        5.69      5.17 o 
  14   2  12        7.48        0.75      5.35 o 
  15   2  12        9.66        5.91      5.68 o 
  16   2  12        8.44       11.60      6.77 o 
  17   2  12        4.89       11.40      6.97 o 
  18   2  12        0.85       24.13      7.91 o 
  19   2  12       39.20       54.95     10.31 o 
  20   2  12       36.61       34.46      8.01 o 
  21   2  12        6.25       14.87      8.91 o 
  22   2  12        1.39        3.09     10.79 o 
   0   3  12       64.56       79.72      9.04 o 
   1   3  12        8.13       12.60      3.83 o 
   2   3  12        8.12        9.25      3.81 o 
   3   3  12        4.94        6.07      3.71 o 
   4   3  12        0.45       -2.62      3.51 o 
   5   3  12       27.87       27.21      4.43 o 
   6   3  12       26.70       30.67      5.81 o 
   7   3  12        9.43        6.65      4.91 o 
   8   3  12        7.64        5.98      4.93 o 
   9   3  12        1.14        5.17      4.88 o 
  10   3  12        0.93        2.58      4.80 o 
  11   3  12        0.33       -0.05      5.01 o 
  12   3  12       11.81       10.78      5.65 o 
  13   3  12        2.33        8.34      5.85 o 
  14   3  12       15.90       19.34      5.91 o 
  15   3  12        4.61        5.99      5.58 o 
  16   3  12       10.44       10.51      8.33 o 
  17   3  12        2.55       12.45      7.21 o 
  18   3  12        1.68        7.75      7.24 o 
  19   3  12       13.23       19.99     10.90 o 
  20   3  12        0.17        8.58      7.63 o 
  21   3  12        4.42        8.68      9.07 o 
  22   3  12        2.36        6.17      7.40 o 
   0   4  12        3.76        3.18      6.07 o 
   1   4  12        5.29       -0.85      4.16 o 
   2   4  12        1.89       -1.79      4.15 o 
   3   4  12        0.47       -1.28      4.22 o 
   4   4  12       19.52       15.22      4.79 o 
   5   4  12        7.16        9.13      4.65 o 
   6   4  12       86.38       83.27     10.85 o 
   7   4  12        1.48        7.18      5.09 o 
   8   4  12        4.04        4.96      5.29 o 
   9   4  12        2.27        3.13      5.08 o 
  10   4  12        0.52        4.77      5.30 o 
  11   4  12        6.37        8.57      5.68 o 
  12   4  12        7.26        9.99      5.98 o 
  13   4  12        1.16       13.81      6.56 o 
  14   4  12       85.30       84.89     10.33 o 
  15   4  12        1.45       17.24      6.70 o 
  16   4  12       27.69       32.89     12.49 o 
  17   4  12        0.96        5.03      7.81 o 
  18   4  12        2.97        3.83      7.77 o 
  19   4  12        0.02       -4.45      7.38 o 
  20   4  12        0.47       -0.41      8.80 o 
  21   4  12        1.62       -5.83     16.03 o 
   0   5  12       64.22       51.48      8.73 o 
   1   5  12        1.45       -1.50      4.56 o 
   2   5  12        2.64        1.69      4.74 o 
   3   5  12        2.33        0.11      4.62 o 
   4   5  12        8.50        3.61      4.72 o 
   5   5  12        2.81        5.33      6.27 o 
   6   5  12       31.80       24.19      6.05 o 
   7   5  12        2.20       -0.35      5.20 o 
   8   5  12        0.22       -1.06      5.38 o 
   9   5  12        0.41        2.42      5.69 o 
  10   5  12        0.92        1.83      5.79 o 
  11   5  12        2.79        6.83      6.04 o 
  12   5  12        1.34       11.43     11.13 o 
  13   5  12        0.84       16.97     11.58 o 
  14   5  12       62.64       63.00     11.84 o 
  15   5  12       16.62       20.82      6.45 o 
  16   5  12       17.82       27.40     12.72 o 
  17   5  12        0.90       -5.25      9.67 o 
  18   5  12        2.23       -1.72     14.02 o 
  19   5  12        0.36       -2.64     11.54 o 
   0   6  12       46.78       46.04     15.78 o 
   1   6  12        1.85       -0.89      5.15 o 
   2   6  12        0.20        1.92      5.24 o 
   3   6  12        3.37        3.04      5.17 o 
   4   6  12       10.78       14.85      5.60 o 
   5   6  12       14.48       19.56      5.70 o 
   6   6  12        8.74        8.42      6.03 o 
   7   6  12        1.79        3.51      5.82 o 
   8   6  12        0.42        4.05      5.75 o 
   9   6  12        0.62        4.27      6.13 o 
  10   6  12        1.54        9.33      6.25 o 
  11   6  12        3.90       13.31      6.68 o 
  12   6  12        0.09        6.00      9.58 o 
  13   6  12        1.34       14.68      7.79 o 
  14   6  12       32.96       45.16     14.44 o 
  15   6  12        1.57       10.81     11.14 o 
  16   6  12        8.53       18.17     11.89 o 
  17   6  12        3.26        2.18     24.43 o 
  18   6  12        1.22       13.33     15.19 o 
   0   7  12        1.74        2.48      8.05 o 
   1   7  12        2.14        4.51      5.66 o 
   2   7  12        0.45        9.22      5.91 o 
   3   7  12        0.22       21.31      6.24 o 
   4   7  12       10.16       27.52      6.38 o 
   5   7  12       23.66       33.63      6.64 o 
   6   7  12        8.62       16.48      6.87 o 
   7   7  12        0.10        8.77      6.64 o 
   8   7  12        0.95       12.71      7.15 o 
   9   7  12        0.35        6.49      6.52 o 
  10   7  12        0.15        3.84      7.30 o 
  11   7  12        1.02        9.66      7.37 o 
  12   7  12        0.87        7.69     10.84 o 
  13   7  12        0.61       19.26      9.44 o 
  14   7  12       10.14       20.40     11.16 o 
  15   7  12        0.47       13.34     24.62 o 
   0   8  12       18.42       16.89     13.57 o 
   1   8  12        0.59        6.11      6.23 o 
   2   8  12        2.23        9.31      6.36 o 
   3   8  12        2.25       14.79      6.58 o 
   4   8  12        5.88       13.33      8.53 o 
   5   8  12        0.10        9.53      6.36 o 
   6   8  12       31.36       35.41      7.94 o 
   7   8  12        0.84       11.76     10.59 o 
   8   8  12        0.13       10.73      6.95 o 
   9   8  12        0.48        7.19      6.93 o 
  10   8  12        0.31        8.19     10.14 o 
  11   8  12        0.03       18.57      9.69 o 
  12   8  12        3.10       27.64     10.63 o 
   0   9  12       11.62       12.43      9.61 o 
   1   9  12        0.87        7.99      6.83 o 
   2   9  12        2.39        3.99      6.59 o 
   3   9  12        0.06       -4.02      6.47 o 
   4   9  12        1.05        0.59      6.59 o 
   5   9  12        2.98       13.30      7.24 o 
   6   9  12        4.05       15.29      7.19 o 
   7   9  12        0.43        7.82      9.23 o 
   8   9  12        1.42       14.93     10.11 o 
   2   0  13      204.11      227.52     10.71 o 
   4   0  13       19.00       11.11      5.90 o 
   6   0  13       24.77       14.43      5.69 o 
   8   0  13        2.80        0.35      5.17 o 
  10   0  13       99.95       96.21      8.72 o 
  12   0  13       46.43       44.60      6.80 o 
  14   0  13       29.00       34.64      7.78 o 
  16   0  13        0.10      -16.03     16.03 o 
  18   0  13       20.60       18.93     20.07 o 
  20   0  13        1.92       -6.25     18.66 o 
   1   1  13       14.62       26.19      3.94 o 
   2   1  13       32.92       32.83      4.04 o 
   3   1  13       14.38       11.58      3.64 o 
   4   1  13        3.64        2.13      3.33 o 
   5   1  13        3.45        0.98      3.27 o 
   6   1  13        7.54        4.76      3.73 o 
   7   1  13        2.48       -3.42      3.42 o 
   8   1  13        0.76       -2.29      3.54 o 
   9   1  13        3.79        0.91      3.68 o 
  10   1  13       45.12       33.91      5.44 o 
  11   1  13       24.25       19.49      5.54 o 
  12   1  13       26.42       30.60      5.99 o 
  13   1  13       13.59       13.21      5.68 o 
  14   1  13       13.05        9.52      5.69 o 
  15   1  13        4.94        3.03     10.96 o 
  16   1  13        0.34       -6.98     11.06 o 
  17   1  13        0.87       -1.55      9.90 o 
  18   1  13       22.50       24.39      9.85 o 
  19   1  13        1.74       -7.00     13.44 o 
  20   1  13        2.85        4.92     13.82 o 
  21   1  13        1.35       -4.53     13.37 o 
   1   2  13        1.19       -1.33      3.84 o 
   2   2  13        1.66       -2.96      3.13 o 
   3   2  13        7.85        7.36      3.59 o 
   4   2  13        1.84       -1.81      3.61 o 
   5   2  13        0.61       -3.81      3.81 o 
   6   2  13        0.43       -3.98      3.98 o 
   7   2  13        3.48       -2.32      4.20 o 
   8   2  13       19.68        9.98      4.68 o 
   9   2  13        0.55        2.94      4.94 o 
  10   2  13        1.22        3.56      5.02 o 
  11   2  13        9.93        7.97      5.23 o 
  12   2  13        3.50        1.40      5.21 o 
  13   2  13        9.29        3.92      5.31 o 
  14   2  13        0.85       -1.85      5.34 o 
  15   2  13        9.98        1.41      5.59 o 
  16   2  13        1.25        4.70      6.75 o 
  17   2  13        2.50        5.79      7.08 o 
  18   2  13       13.28       17.98      7.34 o 
  19   2  13        9.90       20.97      7.53 o 
  20   2  13        1.98       12.05      7.32 o 
  21   2  13        0.39       18.68      8.33 o 
   1   3  13        1.36        6.71      4.60 o 
   2   3  13       11.37       10.24      4.03 o 
   3   3  13        1.72       -0.52      3.91 o 
   4   3  13        4.31       -1.30      3.92 o 
   5   3  13        1.45        0.47      4.46 o 
   6   3  13        3.21        9.20      5.27 o 
   7   3  13       22.91       22.93      6.05 o 
   8   3  13       14.57       14.27      5.67 o 
   9   3  13        1.14        3.96      5.25 o 
  10   3  13        5.98        8.80      5.53 o 
  11   3  13        7.92        8.20      5.37 o 
  12   3  13        9.23        9.89      5.40 o 
  13   3  13        7.27        5.76      5.40 o 
  14   3  13        8.31       14.89      5.90 o 
  15   3  13        0.01        1.95      5.86 o 
  16   3  13       25.02       27.70      6.94 o 
  17   3  13       23.70       32.63      8.79 o 
  18   3  13        6.15       14.53      7.73 o 
  19   3  13        6.38       18.30      7.80 o 
  20   3  13        2.53        7.05      8.79 o 
   1   4  13        7.26        4.92      4.72 o 
   2   4  13        5.11        3.58      4.81 o 
   3   4  13        2.54        7.12      4.78 o 
   4   4  13       72.34       57.37      6.23 o 
   5   4  13        4.32        8.15      5.57 o 
   6   4  13       11.45       12.11      5.74 o 
   7   4  13        8.91       10.45      5.79 o 
   8   4  13        2.61        3.83      5.45 o 
   9   4  13        2.27        0.65      5.46 o 
  10   4  13        1.49        9.65      5.85 o 
  11   4  13        0.35        8.67      6.14 o 
  12   4  13        6.00       10.98      6.07 o 
  13   4  13       25.69       28.18      8.99 o 
  14   4  13       31.87       40.75      7.67 o 
  15   4  13        1.87       19.67      7.02 o 
  16   4  13       38.49       38.45      7.73 o 
  17   4  13        4.54        2.66      7.83 o 
  18   4  13        0.83        3.39     17.94 o 
  19   4  13        0.92       -0.33      8.47 o 
   1   5  13        2.62       -4.43      4.66 o 
   2   5  13        0.89        3.24      5.00 o 
   3   5  13        1.38        5.67      5.06 o 
   4   5  13       44.44       40.83      6.09 o 
   5   5  13        2.49        8.95      5.79 o 
   6   5  13        0.97        3.80      6.86 o 
   7   5  13        2.09       -0.99      5.58 o 
   8   5  13        0.42        5.91      5.82 o 
   9   5  13        0.11        3.92      5.99 o 
  10   5  13       10.23       15.33      7.09 o 
  11   5  13        5.92       14.71      6.71 o 
  12   5  13        4.24       13.82      6.62 o 
  13   5  13       10.64       21.10     10.19 o 
  14   5  13       53.23       67.56     14.31 o 
  15   5  13       12.87       31.47      8.13 o 
  16   5  13       43.86       37.16      7.48 o 
  17   5  13        7.20        2.63     11.57 o 
  18   5  13        0.58       -6.62     33.96 o 
   1   6  13        0.60        3.12      5.18 o 
   2   6  13        0.14        7.10      5.44 o 
   3   6  13        3.45        7.84      5.64 o 
   4   6  13       30.54       36.37      6.33 o 
   5   6  13       12.07       19.60      6.57 o 
   6   6  13        1.58        9.40      6.48 o 
   7   6  13        4.66        8.78      6.21 o 
   8   6  13        0.06       -0.31      6.07 o 
   9   6  13        1.56       10.32      6.57 o 
  10   6  13        5.88       22.02      7.12 o 
  11   6  13        1.34        5.32      6.60 o 
  12   6  13        1.91       13.86      7.04 o 
  13   6  13        1.97       14.96      7.22 o 
  14   6  13       18.39       28.96     11.99 o 
  15   6  13        0.49       20.26     10.45 o 
  16   6  13       19.48       57.80     19.81 o 
   1   7  13        1.35        9.41      5.98 o 
   2   7  13        9.33       23.18      6.50 o 
   3   7  13        8.68       23.30      6.62 o 
   4   7  13       23.48       41.89      8.68 o 
   5   7  13       14.74       24.20      7.27 o 
   6   7  13        5.75       13.03      7.86 o 
   7   7  13        5.19       15.15      7.40 o 
   8   7  13        6.96       14.64      6.90 o 
   9   7  13        0.98       14.06     12.66 o 
  10   7  13        1.32       20.03      7.19 o 
  11   7  13        0.77        8.73      7.19 o 
  12   7  13        0.63       15.90      9.57 o 
  13   7  13        1.79       19.46     10.08 o 
   1   8  13        7.50       17.15      9.44 o 
   2   8  13        3.99       11.22      7.79 o 
   3   8  13        0.54        6.26      6.60 o 
   4   8  13        1.76       16.00      8.96 o 
   5   8  13        1.51       18.62      7.51 o 
   6   8  13        2.76        9.57      9.40 o 
   7   8  13        0.17       11.05      7.90 o 
   8   8  13       11.03       28.52     12.46 o 
   9   8  13        0.16        9.54     13.97 o 
   0   0  14       17.10       24.56      8.53 o 
   2   0  14       70.00       70.66      7.05 o 
   4   0  14       20.71       17.34      6.24 o 
   6   0  14        3.01       -0.82      5.62 o 
   8   0  14        6.79        5.62      5.91 o 
  10   0  14       26.40       17.70      6.34 o 
  12   0  14       10.26       -0.81      9.37 o 
  14   0  14        1.82      -12.26     16.62 o 
  16   0  14        1.22      -17.58     17.58 o 
  18   0  14       21.39        8.34     20.73 o 
   0   1  14        0.71        2.02      5.27 o 
   1   1  14        2.84        4.66      3.81 o 
   2   1  14       26.83       23.64      4.11 o 
   3   1  14      104.25       96.72      5.81 o 
   4   1  14        2.02        0.72      3.57 o 
   5   1  14        2.14       -0.31      4.04 o 
   6   1  14        0.17       -2.72      3.89 o 
   7   1  14        0.25       -3.86      4.53 o 
   8   1  14        0.08       -4.76      4.76 o 
   9   1  14        2.03       -4.49      4.97 o 
  10   1  14       12.01       11.79      5.26 o 
  11   1  14        1.70        0.77      5.26 o 
  12   1  14       11.71        9.69      5.47 o 
  13   1  14        0.88       -0.32      5.23 o 
  14   1  14        0.49       -6.76      6.76 o 
  15   1  14        2.29       -5.26      7.60 o 
  16   1  14        4.04      -13.17     13.17 o 
  17   1  14        0.72      -13.88     13.88 o 
  18   1  14       25.09       21.17     15.24 o 
  19   1  14        1.70       -7.65     13.95 o 
   0   2  14        0.14       -1.44      5.53 o 
   1   2  14        1.35        0.97      3.50 o 
   2   2  14       10.26       14.10      4.28 o 
   3   2  14       55.29       49.06      4.93 o 
   4   2  14        0.16       -0.15      4.48 o 
   5   2  14        0.47       -3.59      4.52 o 
   6   2  14        3.22       -0.75      4.54 o 
   7   2  14        0.83       -4.47      4.47 o 
   8   2  14        9.85        7.55      5.30 o 
   9   2  14        2.49       -5.10      5.10 o 
  10   2  14        2.40        1.44      6.41 o 
  11   2  14        2.14        1.98      5.40 o 
  12   2  14        5.64        3.38      5.58 o 
  13   2  14        1.21        1.03      5.47 o 
  14   2  14        0.10       -1.20      5.77 o 
  15   2  14        1.81       -1.49      5.97 o 
  16   2  14        0.11        9.88      7.28 o 
  17   2  14       31.98       49.97      9.23 o 
  18   2  14       35.39       56.32      9.54 o 
  19   2  14        7.66       25.76      8.46 o 
   0   3  14        0.18        0.81      6.83 o 
   1   3  14        1.72        4.05      5.17 o 
   2   3  14       24.48       21.74      5.49 o 
   3   3  14       39.32       39.70      6.03 o 
   4   3  14        1.72        1.60      5.33 o 
   5   3  14        0.64       -4.83      5.46 o 
   6   3  14        4.54        3.88      5.67 o 
   7   3  14        1.67        4.77      5.25 o 
   8   3  14        8.99        7.37      5.41 o 
   9   3  14        4.05        8.43      5.44 o 
  10   3  14        4.11        8.09      5.54 o 
  11   3  14        4.38       11.83      5.76 o 
  12   3  14        4.38        8.67      5.71 o 
  13   3  14        2.32        6.58      5.78 o 
  14   3  14        1.03        0.73      6.01 o 
  15   3  14        6.90       14.64      6.39 o 
  16   3  14       15.30       29.89      7.41 o 
  17   3  14       41.28       56.50      9.70 o 
  18   3  14       15.22       21.69      8.66 o 
   0   4  14        2.83        8.86      8.94 o 
   1   4  14        2.79        5.68      5.20 o 
   2   4  14       17.82       21.76      5.63 o 
   3   4  14       20.54       22.15      5.74 o 
   4   4  14        8.75        4.84      5.86 o 
   5   4  14        5.82       10.56      6.31 o 
   6   4  14        2.00        3.96      5.86 o 
   7   4  14        1.69        4.96      5.90 o 
   8   4  14        1.90       12.93      6.07 o 
   9   4  14        3.64       13.27      6.05 o 
  10   4  14        3.60       10.24      6.22 o 
  11   4  14        2.16        8.19      6.01 o 
  12   4  14        3.41       13.91      8.42 o 
  13   4  14        0.31        6.23     10.02 o 
  14   4  14        5.05       15.56      7.76 o 
  15   4  14        7.42       28.91      7.35 o 
  16   4  14        6.72       14.79     10.83 o 
  17   4  14        7.03       16.36     15.05 o 
   0   5  14        2.22        1.70      7.30 o 
   1   5  14        2.44        1.28      5.01 o 
   2   5  14        0.76        3.56      5.21 o 
   3   5  14        0.58        5.69      5.27 o 
   4   5  14        6.93        5.32      6.14 o 
   5   5  14        2.69       10.28      6.30 o 
   6   5  14        0.70        6.70      6.15 o 
   7   5  14        0.34        2.26      5.97 o 
   8   5  14        0.17       12.81      6.68 o 
   9   5  14        2.69        6.77      6.13 o 
  10   5  14        0.94        3.88      9.89 o 
  11   5  14        4.17        5.97      6.07 o 
  12   5  14        2.42       12.71      6.66 o 
  13   5  14        3.35       14.60      9.92 o 
  14   5  14        9.44       17.42      7.61 o 
  15   5  14        0.85       35.79     19.71 o 
   0   6  14        0.32        6.94      8.04 o 
   1   6  14        0.59        9.31      6.87 o 
   2   6  14        0.64       13.20      5.90 o 
   3   6  14       20.43       33.22      8.60 o 
   4   6  14        8.72       14.68      6.88 o 
   5   6  14        0.01       15.52      6.88 o 
   6   6  14        1.56       12.30      9.45 o 
   7   6  14        0.18        7.06      6.47 o 
   8   6  14        0.35        2.19      6.40 o 
   9   6  14        1.36       11.72      7.30 o 
  10   6  14        0.23       20.37      8.95 o 
  11   6  14        3.19       18.04      6.81 o 
  12   6  14        2.69       15.90     20.36 o 
  13   6  14        0.22       33.21     17.92 o 
   0   7  14        4.14        6.45     17.09 o 
   1   7  14        1.90       14.10      7.85 o 
   2   7  14       16.14       27.14      8.87 o 
   3   7  14       35.81       48.18      9.70 o 
   4   7  14       14.06       22.48      7.64 o 
   5   7  14        0.16       14.40     11.51 o 
   6   7  14        1.29       15.39     11.26 o 
   7   7  14        1.34       11.62     10.56 o 
   8   7  14        3.87       13.55     10.18 o 
   9   7  14        0.37       15.95     16.13 o 
  10   7  14        0.81       29.88     15.26 o 
   0   8  14        0.23       41.04     16.79 o 
   1   8  14        4.28       35.03     11.92 o 
   2   8  14       14.82       48.08     12.52 o 
   3   8  14        8.13       44.37     17.47 o 
   4   8  14        6.60       36.40     16.90 o 
   2   0  15        5.42       14.57      5.70 o 
   4   0  15        1.46        2.78      5.80 o 
   6   0  15        2.77       -4.23      5.70 o 
   8   0  15        5.59       -2.76      5.75 o 
  10   0  15       26.09       22.41     10.18 o 
  12   0  15        1.86       -6.79     10.16 o 
  14   0  15        3.02      -16.06     17.69 o 
  16   0  15        0.68      -18.98     18.98 o 
   1   1  15       34.63       39.38      4.64 o 
   2   1  15        3.40        6.86      3.81 o 
   3   1  15        1.89        7.01      5.70 o 
   4   1  15        1.76       -1.61      4.20 o 
   5   1  15        3.28        0.36      4.78 o 
   6   1  15        1.79        0.71      4.82 o 
   7   1  15        3.58       -3.53      4.73 o 
   8   1  15        0.00       -4.70      4.70 o 
   9   1  15        1.23       -5.00      5.00 o 
  10   1  15       12.58        7.17      5.37 o 
  11   1  15        6.03        4.11      5.94 o 
  12   1  15        4.69       -3.30      5.69 o 
  13   1  15        3.75       -4.89      8.34 o 
  14   1  15        0.32      -14.82     14.82 o 
  15   1  15        2.33       -8.05     13.59 o 
  16   1  15        0.65       -5.16     14.31 o 
  17   1  15        0.88      -12.43     15.58 o 
   1   2  15       10.02        4.31      6.29 o 
   2   2  15        3.17       -1.32      3.93 o 
   3   2  15        0.42        1.89      4.43 o 
   4   2  15        2.73        0.23      4.79 o 
   5   2  15        0.68       -0.62      4.83 o 
   6   2  15        1.99       -4.14      4.78 o 
   7   2  15        0.80       -3.04      5.46 o 
   8   2  15        5.50       -0.28      5.59 o 
   9   2  15        0.35       -0.58      5.43 o 
  10   2  15        2.32        0.32      5.80 o 
  11   2  15        6.55       -1.46      5.81 o 
  12   2  15        3.45        3.98      7.59 o 
  13   2  15       10.83        7.81      6.04 o 
  14   2  15        0.20       -2.94      6.11 o 
  15   2  15        3.13        0.48      8.94 o 
  16   2  15        5.63       13.97      7.34 o 
  17   2  15        7.38       20.84     11.61 o 
   1   3  15        5.14       -4.96      4.96 o 
   2   3  15        3.99        2.78      4.72 o 
   3   3  15        2.45       -0.47      5.40 o 
   4   3  15        7.28        3.18      5.42 o 
   5   3  15        0.70        0.48      5.40 o 
   6   3  15        5.27        5.68      5.65 o 
   7   3  15       18.69       18.34      6.13 o 
   8   3  15        7.03       14.50      6.08 o 
   9   3  15        1.14        6.85      5.80 o 
  10   3  15        1.36        0.62      5.82 o 
  11   3  15        1.03        1.63      5.84 o 
  12   3  15        2.21        9.15      6.32 o 
  13   3  15       15.49       17.98      6.72 o 
  14   3  15        2.24       12.29      6.57 o 
  15   3  15        5.16       20.09      9.53 o 
  16   3  15        7.45       18.35      7.96 o 
   1   4  15        1.83        3.83      7.25 o 
   2   4  15        3.61        9.67      6.06 o 
   3   4  15        0.18        4.43      5.87 o 
   4   4  15       11.85       16.83      6.53 o 
   5   4  15        0.77       -2.56      5.66 o 
   6   4  15        2.33        5.61      6.29 o 
   7   4  15        6.44        7.95      6.29 o 
   8   4  15        2.11        4.51      6.05 o 
   9   4  15        0.87        7.26      6.08 o 
  10   4  15        0.47        3.28      5.81 o 
  11   4  15        0.14        3.55      6.15 o 
  12   4  15        3.56       10.53      9.50 o 
  13   4  15       16.11       23.57      6.73 o 
  14   4  15       26.79       52.03      9.46 o 
  15   4  15        2.91       29.63     26.22 o 
   1   5  15        0.69        7.83      7.90 o 
   2   5  15        1.01        8.65      5.81 o 
   3   5  15        0.22        2.14      6.14 o 
   4   5  15        3.76        4.78      6.45 o 
   5   5  15        0.59       -4.79      6.00 o 
   6   5  15        2.73        4.04      6.32 o 
   7   5  15        0.27        0.73      6.15 o 
   8   5  15        0.10        8.79      6.36 o 
   9   5  15        1.30       11.81      6.50 o 
  10   5  15        1.70        9.18      6.73 o 
  11   5  15        1.26       12.98      6.80 o 
  12   5  15        0.75       40.78     18.90 o 
  13   5  15        1.84       38.85     19.02 o 
   1   6  15        0.30       27.74     16.24 o 
   2   6  15        1.13       20.21      9.90 o 
   3   6  15        1.18       12.34      9.83 o 
   4   6  15        5.71       14.76      7.14 o 
   5   6  15        3.87       13.71      7.22 o 
   6   6  15        4.07       15.42      9.70 o 
   7   6  15        0.83        8.19      9.62 o 
   8   6  15        0.25        7.98     12.22 o 
   9   6  15        0.35       39.84     17.82 o 
  10   6  15        3.39       38.43     17.74 o 
   1   7  15        3.77       43.41     12.15 o 
   2   7  15        4.80       25.44     15.51 o 
   3   7  15        1.11       53.94     18.26 o 
   4   7  15       11.23       59.62     18.77 o 
   5   7  15        3.59       70.44     18.87 o 
   0   0  16      395.24      487.18     24.17 o 
   2   0  16        4.48       38.37     10.41 o 
   4   0  16        0.44       -3.91      8.70 o 
   6   0  16        0.16       -6.39      6.39 o 
   8   0  16        0.36        2.35      9.58 o 
  10   0  16        2.11       -2.35      8.60 o 
  12   0  16        4.97       -9.03      9.03 o 
  14   0  16        0.67      -18.51     18.51 o 
   0   1  16      167.26      244.96     15.98 o 
   1   1  16        9.79       29.55      6.66 o 
   2   1  16        1.30       14.38      6.02 o 
   3   1  16        1.14        4.18      5.79 o 
   4   1  16        0.09       -2.13      5.15 o 
   5   1  16        0.90       -2.49      6.19 o 
   6   1  16        0.25       -5.32      5.32 o 
   7   1  16        0.30       -5.10      5.10 o 
   8   1  16        0.25       -5.01      5.01 o 
   9   1  16        2.03        4.06      5.67 o 
  10   1  16        0.07       -1.43      5.58 o 
  11   1  16        2.41       -2.16      5.78 o 
  12   1  16        3.31       -5.84      8.23 o 
  13   1  16        0.07      -13.47     13.47 o 
  14   1  16        1.32      -13.56     13.80 o 
  15   1  16        0.82      -14.09     14.09 o 
   0   2  16       22.90       20.57     18.29 o 
   1   2  16        3.72        6.41      5.95 o 
   2   2  16        1.36       -0.98      6.43 o 
   3   2  16        0.02       -5.24      5.24 o 
   4   2  16        0.21       -3.02      6.02 o 
   5   2  16        1.30       -0.77      5.11 o 
   6   2  16        1.15        2.39      6.45 o 
   7   2  16        0.10       -1.01      5.68 o 
   8   2  16        1.15       -2.81      6.43 o 
   9   2  16        0.39       -5.80      5.80 o 
  10   2  16        0.24       -3.42      6.08 o 
  11   2  16        1.41       -2.26      5.99 o 
  12   2  16        3.58        6.42      7.02 o 
  13   2  16        0.52        6.14     11.73 o 
  14   2  16        0.73        6.36      9.24 o 
   0   3  16        5.07        0.44      9.64 o 
   1   3  16        2.00        1.97      5.95 o 
   2   3  16        0.11       -3.98      7.64 o 
   3   3  16        1.23        0.23      5.27 o 
   4   3  16        0.09       -2.02      5.31 o 
   5   3  16        4.50        3.62      5.56 o 
   6   3  16        3.99        7.60      5.97 o 
   7   3  16        0.60        6.49      5.86 o 
   8   3  16        2.16        6.87      6.18 o 
   9   3  16        0.17        1.62      5.94 o 
  10   3  16        0.38        6.07      6.25 o 
  11   3  16        0.39        6.26      6.15 o 
  12   3  16        2.81        0.67      6.88 o 
  13   3  16        0.38       14.52      8.00 o 
   0   4  16        0.79       -7.52      7.89 o 
   1   4  16        2.72        1.20      4.76 o 
   2   4  16        0.09       -5.17      5.17 o 
   3   4  16        0.07       -3.37      5.45 o 
   4   4  16        2.38        0.50      5.53 o 
   5   4  16        1.25        5.51      6.09 o 
   6   4  16        9.84        6.76      6.18 o 
   7   4  16        0.14        2.79      8.66 o 
   8   4  16        1.19        7.59      6.22 o 
   9   4  16        0.44        4.00      6.06 o 
  10   4  16        0.19       13.25     10.21 o 
  11   4  16        1.57       10.08      7.23 o 
   0   5  16       10.01       18.84     20.89 o 
   1   5  16        0.88        5.30      5.61 o 
   2   5  16        0.07        7.89      6.28 o 
   3   5  16        0.32        3.45      6.53 o 
   4   5  16        2.29        4.58      6.63 o 
   5   5  16        0.15        0.83      6.34 o 
   6   5  16        7.51       12.27      6.98 o 
   7   5  16        0.30        2.29     12.20 o 
   8   5  16        0.03       11.94     14.97 o 
   9   5  16        0.15       15.06     15.66 o 
   0   6  16        6.63       69.54     17.53 o 
   1   6  16        0.21       44.89     16.86 o 
   2   6  16        0.02       37.11     16.59 o 
   3   6  16        0.34       38.06     16.84 o 
   4   6  16        1.89       51.96     17.72 o 
   2   0  17       26.14       59.93     11.36 o 
   4   0  17        2.25        3.73      7.88 o 
   6   0  17        1.88       -3.23      7.98 o 
   8   0  17        0.25       -5.73      8.55 o 
  10   0  17       11.29       -5.45     11.48 o 
   1   1  17        1.62       13.17      5.95 o 
   2   1  17        8.19       14.58      5.26 o 
   3   1  17        1.24        4.29      5.06 o 
   4   1  17        0.57        6.99      5.27 o 
   5   1  17        0.11        0.51      5.08 o 
   6   1  17        0.50       -4.45      5.03 o 
   7   1  17        0.34       -2.22      4.90 o 
   8   1  17        0.11       -4.84      4.84 o 
   9   1  17        0.48       -2.18      6.44 o 
  10   1  17        4.56       -7.48      7.48 o 
  11   1  17        3.14       -3.59     12.11 o 
   1   2  17        0.16        1.69      6.13 o 
   2   2  17        0.68        3.19      7.98 o 
   3   2  17        0.88       -2.50      9.51 o 
   4   2  17        0.05       -0.16      5.59 o 
   5   2  17        0.12       -2.81      5.45 o 
   6   2  17        0.03       -5.21      5.34 o 
   7   2  17        0.48        3.66      9.16 o 
   8   2  17        2.39       -1.85      6.05 o 
   9   2  17        0.27        1.89      5.77 o 
  10   2  17        0.27       -6.77      6.77 o 
  11   2  17        2.47        0.77      8.89 o 
   1   3  17        0.12        2.15      7.53 o 
   2   3  17        0.70       -0.11      7.50 o 
   3   3  17        0.51        0.71      6.28 o 
   4   3  17        1.33        0.48      5.71 o 
   5   3  17        0.37        4.36      5.88 o 
   6   3  17        0.81        3.41      5.74 o 
   7   3  17        2.01        7.36      5.95 o 
   8   3  17        1.53        5.93     13.86 o 
   9   3  17        0.02       -1.05      7.16 o 
   1   4  17        0.51       -0.19      7.99 o 
   2   4  17        0.74        0.19      5.75 o 
   3   4  17        0.48        1.70      5.64 o 
   4   4  17        9.39        8.11      7.44 o 
   5   4  17        0.64        3.25     25.58 o 
   6   4  17        1.98        1.40     11.25 o 
   7   4  17        0.62        7.08     24.34 o 
   0   0  18        1.98        7.15      9.36 o 
   2   0  18        9.90       19.26      8.78 o 
   4   0  18        1.93        0.93      8.38 o 
   6   0  18        0.32       -1.91      8.73 o 
   0   1  18        0.12        5.55      9.59 o 
   1   1  18        0.34       10.65      5.92 o 
   2   1  18        4.76       15.06      6.28 o 
   3   1  18       10.95       21.80      7.60 o 
   4   1  18        0.30        6.46      5.85 o 
   5   1  18        0.18        6.73      5.91 o 
   6   1  18        0.04       -6.00      6.00 o 
   0   2  18        0.00        8.26      9.93 o 
   1   2  18        0.42        9.29      6.17 o 
   2   2  18        2.00       11.02      9.83 o 
   3   2  18       10.94       18.90      6.82 o 
   4   2  18        0.13       -0.69      7.30 o 
   5   2  18        0.07       -1.61      9.10 o 
                                                 
